# Supplementary material for: Comparison of early warning scoring systems for predicting stroke occurrence among hospitalized patients: A study using smart clinical data warehouse
Source: PLoS One. 2025 Jan 8;20(1):e0316068. doi: 10.1371/journal.pone.0316068 (PMC11709256; doi:10.1371/journal.pone.0316068)
Supplement: S1 Dataset — (XLSX) [file pone.0316068.s005.xlsx]

## Sheet: Sheet1
m	m/s	ht	d	cad	ca	mal	hl	af	antith	alco	smok	S	D	M	H	O	R	T	AP	S_M	D_M	R_M	T_M	A_M	ST	I/H	I	H	R_N	O_N	OS_N	T_N	S_N	H_N	A_N
0	1	0	0	0	0	0	0	0	0	0	0	120	70	87	94	96	20	36.8	2	0	0	1	0	0	0	0	0	0	0	0	0	0	0	1	0
1	1	0	1	1	0	0	0	0	1	0	0	100	60	73	71	98	20	36.8	5	1	0	1	0	0	0	0	0	0	0	0	0	0	2	0	0
0	0	0	0	0	0	0	0	0	0	0	0	147	82	104	97	100	19	37.7	14	0	0	1	0	3	1	2	0	1	0	0	0	0	0	1	3
0	1	0	0	1	0	1	0	1	1	0	0	121	67	85	67	98	11	34	15	0	0	0	2	3	1	1	1	0	1	0	0	3	0	0	3
0	1	1	0	1	0	0	0	0	0	0	0	100	60	73	74	95	20	37.4	12	1	0	1	0	2	1	2	0	1	0	1	0	0	2	0	3
0	1	0	1	0	0	0	0	0	0	0	0	120	80	93	97	99	25	36.8	3	0	0	2	0	0	0	0	0	0	3	0	0	0	0	1	0
1	0	0	0	0	0	0	0	0	0	0	0	130	70	90	84	98	20	36.8	0	0	0	1	0	0	0	0	0	0	0	0	0	0	0	0	0
1	1	0	0	0	0	0	0	0	0	1	1	150	90	110	96	97	25	37	0	0	0	2	0	0	0	0	0	0	3	0	0	0	0	1	0
1	1	0	0	0	0	0	0	0	0	1	1	150	95	113	80	97	13	35	0	1	0	0	0	0	0	0	0	0	0	0	0	3	0	0	0
1	0	0	0	0	0	0	1	0	0	0	0	134	71	92	81	100	15	36.3	15	0	0	1	0	3	1	2	0	1	0	0	0	0	0	0	3
1	0	0	0	0	0	1	0	0	0	0	0	146	126	133	107	100	15	37.4	5	0	1	1	0	1	0	0	0	0	0	0	0	0	0	1	3
1	1	1	0	0	1	0	0	0	0	0	0	159	134	142	82	94	18	36.8	7	1	0	1	0	0	0	0	0	0	0	1	0	0	0	0	0
1	0	1	1	0	0	0	0	0	0	0	0	140	90	107	136	98	19	37	8	0	3	1	0	1	0	0	0	0	0	0	0	0	0	3	3
1	0	1	1	0	0	0	0	0	0	0	0	120	70	87	106	99	21	36.5	5	0	1	2	0	0	1	1	1	0	2	0	0	0	0	1	0
0	1	0	0	0	0	0	0	0	0	0	0	118	49	72	137	90	33	37.4	3	0	3	3	0	0	1	1	1	0	3	3	0	0	0	3	0
0	0	1	1	0	1	0	0	0	0	0	0	130	80	97	80	97	20	36.6	6	0	0	1	0	0	0	0	0	0	0	0	0	0	0	0	0
0	0	1	0	0	0	0	0	0	0	0	0	140	90	107	51	97	19	36.5	7	0	0	1	0	0	0	0	0	0	0	0	0	0	0	0	0
0	1	0	0	0	0	0	0	0	0	0	0	110	60	77	80	94	22	36.6	12	0	0	2	0	3	0	0	0	0	2	1	0	0	1	0	3
1	0	1	0	1	0	0	1	0	1	0	1	120	70	87	64	97	20	36.2	6	0	0	1	0	0	0	0	0	0	0	0	0	0	0	0	0
1	0	1	0	0	0	0	1	0	0	0	0	124	80	95	78	96	18	36.5	5	0	0	1	0	0	0	0	0	0	0	0	0	0	0	0	0
1	0	0	1	0	0	0	0	0	0	0	0	120	80	93	108	90	20	36.3	5	0	1	1	0	0	1	1	1	0	0	3	0	0	0	1	0
0	1	1	0	0	0	0	0	0	0	0	0	110	60	77	88	98	20	37.4	8	0	0	1	0	0	0	0	0	0	0	0	0	0	1	0	0
1	0	0	0	0	1	0	0	0	0	1	1	140	70	93	136	95	20	36.5	9	0	3	1	0	1	0	0	0	0	0	1	0	0	0	3	3
0	1	1	0	0	0	0	0	0	0	0	0	130	80	97	96	97	18	37.2	11	0	0	1	0	2	1	2	0	1	0	0	0	0	0	1	3
1	1	1	1	0	0	0	0	0	0	0	0	130	80	97	86	100	20	37.1	5	0	0	1	0	0	0	0	0	0	0	0	0	0	0	0	0
0	0	0	1	0	0	0	0	0	0	1	0	140	80	100	80	98	20	36.7	0	0	0	1	0	0	0	0	0	0	0	0	0	0	0	0	0
1	0	0	0	0	1	0	0	0	0	0	0	110	70	83	72	98	20	36.4	5	0	0	1	0	0	0	0	0	0	0	0	0	0	1	0	0
0	0	0	0	0	0	0	0	0	0	1	1	120	70	87	60	98	20	36.9	3	0	0	1	0	0	0	0	0	0	0	0	0	0	0	0	0
1	1	1	1	0	0	0	0	0	0	0	0	140	80	100	84	99	20	36.6	5	0	0	1	0	0	0	0	0	0	0	0	0	0	0	0	0
1	1	0	0	0	0	0	0	0	0	0	0	120	80	93	61	95	20	36.2	5	0	0	1	0	0	0	0	0	0	0	1	0	0	0	0	0
1	1	1	0	0	1	0	0	0	0	0	0	110	60	77	68	98	20	36.7	6	0	0	1	0	0	0	0	0	0	0	0	0	0	1	0	0
1	1	0	0	0	0	0	0	0	0	0	0	110	60	77	130	95	25	37.6	5	0	3	2	0	0	1	1	1	0	3	1	0	0	1	2	0
1	0	1	1	1	1	0	0	0	1	1	0	110	70	83	69	95	19	37.4	13	0	0	1	0	2	1	1	1	0	0	1	0	0	1	0	3
0	0	1	0	0	0	0	0	0	0	0	0	80	50	60	130	96	34	38.1	14	0	3	3	0	2	1	2	0	1	3	0	0	1	3	2	3
0	0	1	0	0	0	0	0	0	0	0	0	120	80	93	88	99	20	37.2	5	0	0	1	0	0	0	0	0	0	0	0	0	0	0	0	0
0	1	1	1	0	0	0	0	0	0	0	0	140	60	87	76	100	16	36.8	11	0	0	1	0	2	1	2	0	1	0	0	0	0	0	0	3
1	0	1	0	0	0	0	0	0	0	0	0	140	80	100	65	97	20	36	13	0	0	1	0	2	1	2	0	1	0	0	0	1	0	0	3
0	0	0	0	0	0	0	0	1	0	0	0	120	80	93	66	100	20	36.6	12	0	0	1	0	3	1	1	1	0	0	0	0	0	0	0	3
0	0	1	0	1	1	0	0	0	1	0	0	130	90	103	88	95	20	36.5	6	0	0	1	0	0	0	0	0	0	0	1	0	0	0	0	0
0	0	0	1	0	0	0	1	0	0	0	0	110	70	83	93	97	20	36	5	0	0	1	0	0	0	0	0	0	0	0	0	1	1	1	0
1	1	1	0	0	0	0	0	0	0	0	1	110	70	83	88	95	20	36.2	29	2	0	1	0	3	1	2	0	1	0	1	0	0	1	0	3
1	1	0	0	0	0	0	0	0	0	0	0	100	60	73	70	98	20	36.9	2	0	0	1	0	0	0	0	0	0	0	0	0	0	2	0	0
1	1	1	0	0	0	0	0	0	0	0	0	140	70	93	87	97	20	36.5	6	0	0	1	0	0	0	0	0	0	0	0	0	0	0	0	0
1	1	0	0	0	0	0	0	0	0	0	0	100	60	73	141	94	24	36.8	10	0	3	2	0	2	1	2	0	1	2	1	0	0	2	3	3
0	1	1	0	0	0	0	1	0	0	0	0	160	100	120	87	96	20	36.4	6	0	0	1	0	0	0	0	0	0	0	0	0	0	0	0	0
1	1	0	0	0	1	0	0	0	0	0	0	131	85	100	62	96	20	36	6	0	0	1	0	1	0	0	0	0	0	0	0	1	0	0	3
0	1	1	1	0	0	0	0	0	0	0	0	100	60	73	65	98	29	36.4	25	0	0	2	0	0	0	0	0	0	3	0	0	0	2	0	0
0	1	0	0	0	0	1	1	0	0	0	0	130	90	103	113	97	22	36.4	7	0	2	2	0	2	1	2	0	1	2	0	0	0	0	2	3
1	1	1	1	0	0	0	0	0	0	1	0	105	60	75	110	97	23	36.5	7	1	1	2	0	0	1	1	1	0	2	0	0	0	1	1	0
0	1	1	0	0	0	0	0	0	0	0	0	100	70	80	72	97	20	36.3	12	0	0	1	0	0	0	0	0	0	0	0	0	0	2	0	0
1	1	1	0	0	0	0	0	0	0	0	0	110	70	83	77	95	20	36.9	3	1	0	1	0	0	0	0	0	0	0	1	0	0	1	0	0
1	1	1	1	0	0	0	0	0	0	1	1	230	100	143	123	96	19	36.6	13	0	2	1	0	1	0	0	0	0	0	0	0	0	3	2	3
0	0	1	0	1	0	0	0	0	1	0	0	140	80	100	125	95	22	36	14	0	2	2	0	3	1	2	0	1	2	1	0	1	0	2	3
1	1	1	0	0	0	1	0	0	0	0	0	170	100	123	148	97	24	36.8	4	1	3	2	0	0	1	1	1	0	2	0	0	0	0	3	0
1	1	1	0	0	0	1	0	0	0	0	0	140	80	100	92	99	20	36.5	15	0	0	1	0	3	1	2	0	1	0	0	0	0	0	1	3
0	1	0	0	0	1	0	0	0	0	1	0	90	60	70	100	89	20	36.9	11	0	0	1	0	0	0	0	0	0	0	3	0	0	3	1	0
0	1	0	0	0	0	0	0	0	0	1	0	150	80	103	104	99	20	36.3	3	1	1	1	0	0	1	1	1	0	0	0	0	0	0	1	0
0	0	1	0	0	0	0	0	0	0	0	0	120	60	80	70	97	20	36.5	5	0	0	1	0	0	0	0	0	0	0	0	0	0	0	0	0
0	1	1	1	0	0	1	0	0	0	0	0	150	80	103	84	94	20	36.5	17	2	0	1	0	3	1	2	0	1	0	1	0	0	0	0	3
1	1	1	0	0	0	0	0	0	0	1	0	140	70	93	50	100	26	37	13	0	1	2	0	2	1	2	0	1	3	0	0	0	0	1	3
0	1	1	0	0	0	1	0	0	0	0	0	120	70	87	76	96	20	36.5	15	0	0	1	0	3	1	1	1	0	0	0	0	0	0	0	3
1	1	1	0	0	0	0	0	0	0	0	0	118	77	91	61	98	18	36.2	4	0	0	1	0	0	0	0	0	0	0	0	0	0	0	0	0
0	0	0	0	0	0	0	0	0	0	0	0	180	100	127	97	97	19	36.5	10	1	0	1	0	0	0	0	0	0	0	0	0	0	0	1	0
0	1	0	1	0	0	0	0	0	0	0	0	110	80	90	84	98	20	36.8	7	0	0	1	0	0	0	0	0	0	0	0	0	0	1	0	0
0	0	1	0	0	0	0	0	0	0	0	0	130	90	103	60	98	18	36.9	5	0	0	1	0	1	0	0	0	0	0	0	0	0	0	0	3
1	0	0	0	0	0	0	0	0	0	1	1	130	90	103	70	98	20	36	28	0	0	1	0	0	0	0	0	0	0	0	0	1	0	0	0
1	1	0	0	0	0	0	0	0	0	0	0	90	40	57	69	98	15	36.5	2	0	0	1	0	0	0	0	0	0	0	0	0	0	3	0	0
0	0	0	0	0	0	0	0	0	0	0	0	155	91	112	76	97	19	36.6	8	0	0	1	0	1	0	0	0	0	0	0	0	0	0	0	3
1	1	1	0	0	0	0	0	0	0	0	0	100	60	73	97	93	23	36.6	9	0	0	2	0	1	0	0	0	0	2	2	0	0	2	1	3
1	0	1	0	0	0	1	0	0	0	0	0	130	70	90	72	98	20	36.9	5	0	0	1	0	0	0	0	0	0	0	0	0	0	0	0	0
1	0	0	0	0	0	0	0	0	0	0	0	140	85	103	72	98	18	37.2	6	0	0	1	0	0	0	0	0	0	0	0	0	0	0	0	0
1	0	0	0	0	1	0	0	0	0	0	0	110	70	83	64	98	18	36.9	2	0	0	1	0	0	0	0	0	0	0	0	0	0	1	0	0
0	1	0	1	0	0	0	0	0	0	0	0	140	80	100	64	97	20	36.2	2	0	0	1	0	0	0	0	0	0	0	0	0	0	0	0	0
1	0	0	0	0	0	0	0	0	0	0	1	120	70	87	72	98	20	36.7	8	1	0	1	0	0	0	0	0	0	0	0	0	0	0	0	0
1	1	0	0	0	0	0	0	0	0	1	0	100	60	73	80	98	20	36.5	7	0	0	1	0	0	0	0	0	0	0	0	0	0	2	0	0
0	0	1	1	1	0	0	0	1	1	0	0	160	80	107	96	95	20	37.3	8	1	0	1	0	0	0	0	0	0	0	1	0	0	0	1	0
0	1	0	0	0	0	0	0	1	0	0	0	173	56	95	82	96	18	37	9	0	0	1	0	1	0	0	0	0	0	0	0	0	0	0	3
0	0	1	1	0	0	0	0	0	0	0	0	150	80	103	84	97	20	36.5	9	0	0	1	0	0	0	0	0	0	0	0	0	0	0	0	0
0	0	1	1	0	0	0	0	0	0	0	0	129	71	90	59	94	9	34	18	0	0	2	2	3	1	1	1	0	1	1	0	3	0	0	3
0	0	1	1	0	0	0	0	0	0	0	0	120	60	80	150	100	32	38.3	17	0	3	3	0	3	1	2	0	1	3	0	0	1	0	3	3
0	1	1	0	0	0	0	0	0	0	0	0	90	60	70	100	98	24	37.1	13	0	0	2	0	2	1	2	0	1	2	0	0	0	3	1	3
0	1	1	1	1	0	1	0	0	1	0	0	110	70	83	124	97	25	36.8	13	1	2	2	0	1	0	0	0	0	3	0	0	0	1	2	3
0	0	0	0	0	0	0	0	0	0	0	0	120	60	80	60	100	20	37	7	0	0	1	0	1	0	0	0	0	0	0	0	0	0	0	3
0	0	0	0	0	0	0	0	0	0	0	0	125	61	82	95	100	19	36.9	18	0	0	1	0	3	1	2	0	1	0	0	0	0	0	1	3
0	0	0	0	0	0	0	0	0	0	1	1	150	100	117	116	97	20	39	3	0	2	1	2	0	1	1	1	0	0	0	0	1	0	2	0
0	0	0	0	0	0	1	0	0	0	0	0	108	45	66	51	97	14	35.7	5	0	0	0	0	1	0	0	0	0	0	0	0	1	1	0	3
0	0	1	0	1	0	0	0	0	0	1	0	125	60	82	58	97	12	36.2	3	0	0	0	0	0	0	0	0	0	0	0	0	0	0	0	0
0	0	0	0	0	0	0	0	0	0	0	0	130	51	77	91	98	18	36.6	7	1	0	1	0	0	0	0	0	0	0	0	0	0	0	1	0
0	1	0	0	0	0	0	0	0	0	1	0	110	80	90	72	100	20	36.4	1	0	0	1	0	0	0	0	0	0	0	0	0	0	1	0	0
0	1	0	0	0	0	0	0	0	0	1	0	150	90	110	78	98	20	36.6	5	0	0	1	0	0	0	0	0	0	0	0	0	0	0	0	0
0	1	1	0	0	0	0	0	0	0	0	0	130	90	103	99	94	20	36.1	17	0	0	1	0	3	1	2	0	1	0	1	0	0	0	1	3
0	1	1	0	0	1	0	0	0	1	0	0	130	80	97	68	97	15	36.3	11	0	0	1	0	1	0	0	0	0	0	0	0	0	0	0	3
1	1	1	0	1	0	0	0	0	1	0	0	150	90	110	73	94	20	36.6	7	0	0	1	0	0	0	0	0	0	0	1	0	0	0	0	0
1	1	1	1	1	0	0	0	0	1	0	0	140	90	107	98	96	20	36.8	7	0	0	1	0	0	0	0	0	0	0	0	0	0	0	1	0
0	1	1	1	0	0	0	0	0	0	0	0	110	60	77	66	98	20	36.3	8	0	0	1	0	0	0	0	0	0	0	0	0	0	1	0	0
0	0	0	0	0	0	0	0	0	0	0	0	140	100	113	92	98	20	36.3	4	0	0	1	0	0	0	0	0	0	0	0	0	0	0	1	0
0	0	0	0	0	0	0	1	0	0	1	1	130	80	97	78	97	20	36.5	0	0	0	1	0	0	0	0	0	0	0	0	0	0	0	0	0
0	0	0	1	0	0	0	0	0	0	0	0	70	40	50	117	97	20	37.7	31	0	2	1	0	1	0	0	0	0	0	0	0	0	3	2	3
1	0	1	0	0	0	0	0	0	0	1	0	140	90	107	72	98	20	36.7	3	0	0	1	0	0	0	0	0	0	0	0	0	0	0	0	0
0	1	1	1	0	0	1	0	0	0	0	0	100	60	73	108	98	20	37.2	9	0	1	1	0	1	0	0	0	0	0	0	0	0	2	1	3
1	1	0	0	1	0	0	0	0	1	0	0	140	60	87	85	95	23	36.5	20	0	0	2	0	3	1	2	0	1	2	1	0	0	0	0	3
1	1	0	0	0	0	1	0	0	0	0	0	130	80	97	88	99	20	36.8	7	0	0	1	0	0	0	0	0	0	0	0	0	0	0	0	0
0	0	0	0	0	0	0	0	0	0	0	0	110	70	83	78	97	20	36.4	25	0	0	1	0	1	0	0	0	0	0	0	0	0	1	0	3
1	0	1	1	0	0	0	0	0	0	0	0	130	70	90	82	96	20	36.4	7	0	0	1	0	0	0	0	0	0	0	0	0	0	0	0	0
1	1	0	0	0	1	0	0	0	0	0	0	90	70	77	123	90	38	37.2	12	3	2	3	0	0	1	1	1	0	3	3	0	0	3	2	0
0	0	0	0	0	0	1	0	0	0	0	0	127	91	103	100	97	21	36.5	4	0	0	2	0	0	0	0	0	0	2	0	0	0	0	1	0
0	1	0	0	0	0	0	0	0	0	0	0	110	70	83	72	97	20	36.1	2	1	0	1	0	0	0	0	0	0	0	0	0	0	1	0	0
0	0	0	0	0	0	1	0	0	0	0	0	133	82	99	103	95	14	35.4	7	0	1	0	0	2	1	1	1	0	0	1	0	1	0	1	3
0	1	0	0	0	0	0	0	0	0	0	0	150	80	103	98	96	20	36.2	13	0	0	1	0	2	1	2	0	1	0	0	0	0	0	1	3
0	0	1	0	0	0	0	1	0	0	0	0	110	70	83	74	94	20	36.8	15	0	0	1	0	3	1	1	1	0	0	1	0	0	1	0	3
1	1	0	0	0	0	0	0	0	0	1	1	140	80	100	80	98	20	36.7	3	0	0	1	0	0	0	0	0	0	0	0	0	0	0	0	0
1	1	0	0	1	0	0	0	0	1	0	0	130	80	97	76	98	20	36.8	6	1	0	1	0	0	0	0	0	0	0	0	0	0	0	0	0
1	1	0	0	0	0	0	0	1	0	1	1	140	90	107	82	96	18	36.8	3	0	0	1	0	0	0	0	0	0	0	0	0	0	0	0	0
1	0	0	0	0	1	0	0	0	0	0	0	110	60	77	59	95	22	36.5	13	0	0	2	0	2	1	2	0	1	2	1	0	0	1	0	3
0	1	1	0	0	0	0	0	0	0	0	0	90	60	70	88	100	22	36.6	9	0	0	2	0	1	0	0	0	0	2	0	0	0	3	0	3
0	1	1	0	0	0	0	0	0	0	0	0	100	60	73	96	96	22	36.3	13	0	0	2	0	3	1	2	0	1	2	0	0	0	2	1	3
0	1	0	0	0	0	0	0	1	0	0	0	120	80	93	70	98	20	36.6	3	0	0	1	0	0	0	0	0	0	0	0	0	0	0	0	0
1	1	0	0	0	0	0	0	0	0	0	0	110	70	83	68	96	20	36.4	6	0	0	1	0	0	0	0	0	0	0	0	0	0	1	0	0
0	1	0	0	0	0	0	1	0	0	0	0	140	80	100	98	93	20	36.8	13	0	0	1	0	3	1	2	0	1	0	2	0	0	0	1	3
0	0	0	0	0	0	0	1	0	0	0	0	130	70	90	72	98	18	36.9	10	0	0	1	0	1	0	0	0	0	0	0	0	0	0	0	3
1	1	0	0	0	0	0	0	0	0	0	0	140	80	100	78	98	20	36.8	6	0	0	1	0	0	0	0	0	0	0	0	0	0	0	0	0
1	1	0	0	0	0	0	0	0	0	0	0	130	80	97	88	96	20	36.4	6	1	0	1	0	0	0	0	0	0	0	0	0	0	0	0	0
0	1	1	0	1	1	0	0	0	1	0	0	110	60	77	89	95	20	36.3	11	1	0	1	0	0	0	0	0	0	0	1	0	0	1	0	0
0	1	1	0	0	0	0	0	1	0	0	0	110	80	90	66	97	20	36.7	6	0	0	1	0	0	0	0	0	0	0	0	0	0	1	0	0
0	1	0	0	0	0	1	0	0	0	0	0	120	80	93	84	97	20	36.5	4	0	0	1	0	1	0	0	0	0	0	0	0	0	0	0	3
1	1	1	0	0	0	0	0	0	0	0	0	90	60	70	84	98	22	37.3	5	0	0	2	0	0	0	0	0	0	2	0	0	0	3	0	0
0	1	1	0	0	0	1	1	0	0	0	0	130	70	90	76	95	20	36.3	17	0	0	1	0	3	1	1	1	0	0	1	0	0	0	0	3
1	0	0	1	0	0	0	0	0	0	0	0	140	80	100	88	95	20	37.5	3	0	0	1	0	0	0	0	0	0	0	1	0	0	0	0	0
0	1	0	0	0	0	0	0	0	0	0	0	170	100	123	78	98	20	37	6	0	0	1	0	0	0	0	0	0	0	0	0	0	0	0	0
1	0	0	0	0	0	0	0	0	0	0	1	130	80	97	84	99	26	37	5	0	0	2	0	0	0	0	0	0	3	0	0	0	0	0	0
1	1	0	0	0	0	0	0	0	0	1	1	130	60	83	64	96	18	37.1	4	0	0	1	0	1	0	0	0	0	0	0	0	0	0	0	3
0	0	1	0	1	0	0	0	0	1	0	0	130	80	97	68	98	20	36.8	6	0	0	1	0	0	0	0	0	0	0	0	0	0	0	0	0
1	1	0	0	0	0	0	0	0	0	0	1	120	80	93	64	98	20	36.1	5	1	0	1	0	0	0	0	0	0	0	0	0	0	0	0	0
0	1	1	0	1	0	0	0	0	0	0	0	80	50	60	64	96	22	37.3	9	0	0	2	0	0	0	0	0	0	2	0	0	0	3	0	0
0	0	0	0	0	1	0	0	0	0	0	0	130	80	97	86	98	18	37.5	11	0	0	1	0	2	0	0	0	0	0	0	0	0	0	0	3
0	0	0	0	0	0	0	0	0	0	0	0	130	80	97	78	98	18	36.4	18	0	0	1	0	3	1	1	1	0	0	0	0	0	0	0	3
1	0	0	0	0	0	0	0	0	0	1	0	138	75	96	108	97	15	36	17	0	1	1	0	2	1	2	0	1	0	0	0	1	0	1	3
0	0	1	0	0	1	0	0	0	1	0	0	140	90	107	72	95	20	36.9	15	0	0	1	0	3	1	1	1	0	0	1	0	0	0	0	3
0	1	1	1	1	0	1	1	0	0	0	0	120	70	87	84	98	20	36.8	12	0	0	1	0	0	0	0	0	0	0	0	0	0	0	0	0
1	0	1	1	0	0	0	1	0	0	0	1	140	80	100	72	98	20	36.9	3	0	0	1	0	0	0	0	0	0	0	0	0	0	0	0	0
1	0	1	0	0	0	0	0	0	0	0	0	150	60	90	82	98	20	36.9	6	2	0	1	0	0	0	0	0	0	0	0	0	0	0	0	0
1	1	1	1	0	0	1	0	0	0	1	0	140	70	93	119	100	25	38.8	16	0	2	2	2	3	1	2	0	1	3	0	0	1	0	2	3
1	1	1	1	0	0	0	0	0	0	0	0	154	62	93	78	100	15	36.7	6	0	0	1	0	0	0	0	0	0	0	0	0	0	0	0	0
1	1	1	1	0	0	0	0	0	0	0	0	140	70	93	82	96	20	36.8	6	0	0	1	0	0	0	0	0	0	0	0	0	0	0	0	0
1	1	0	0	0	0	0	0	0	0	1	1	100	60	73	88	98	19	36.5	3	0	0	1	0	0	0	0	0	0	0	0	0	0	2	0	0
1	1	0	1	0	0	0	1	0	0	1	1	110	60	77	72	98	20	36.8	4	0	0	1	0	0	0	0	0	0	0	0	0	0	1	0	0
0	0	0	0	0	0	0	0	0	0	0	0	140	90	107	88	96	20	36.5	3	0	0	1	0	0	0	0	0	0	0	0	0	0	0	0	0
0	1	1	1	1	1	0	0	0	1	0	0	110	70	83	108	98	20	36.5	9	0	1	1	0	1	0	0	0	0	0	0	0	0	1	1	3
0	0	1	0	0	0	0	0	0	0	0	0	140	70	93	68	95	20	36.1	7	0	0	1	0	0	0	0	0	0	0	1	0	0	0	0	0
0	0	0	0	0	0	0	0	0	0	1	0	130	80	97	72	98	20	36.1	3	0	0	1	0	0	0	0	0	0	0	0	0	0	0	0	0
1	0	0	0	0	1	0	0	1	1	0	0	100	60	73	72	95	20	36.6	7	0	0	1	0	0	0	0	0	0	0	1	0	0	2	0	0
0	1	0	0	0	1	0	0	0	0	0	0	95	45	62	70	99	20	36.5	12	1	0	1	0	1	0	0	0	0	0	0	0	0	2	0	3
1	0	0	0	0	0	1	0	0	0	0	0	150	90	110	120	97	22	36.3	11	0	2	2	0	3	1	1	1	0	2	0	0	0	0	2	3
1	0	0	0	0	0	1	0	0	0	0	0	110	70	83	72	94	20	36.7	20	0	0	1	0	3	1	1	1	0	0	1	0	0	1	0	3
0	1	0	0	0	0	1	0	0	0	0	0	90	60	70	84	77	18	36.6	24	0	0	1	0	2	1	2	0	1	0	3	0	0	3	0	3
1	1	1	1	0	1	0	0	0	1	0	0	100	60	73	100	97	20	37.1	15	0	0	1	0	3	1	2	0	1	0	0	0	0	2	1	3
1	1	0	0	0	1	0	0	1	1	1	1	153	95	114	60	99	21	36.4	8	0	0	2	0	2	0	0	0	0	2	0	0	0	0	0	3
0	0	1	1	0	0	1	1	0	0	0	0	120	80	93	77	97	18	36.6	8	1	0	1	0	0	0	0	0	0	0	0	0	0	0	0	0
0	0	1	1	0	0	0	0	0	0	0	0	90	60	70	70	95	20	36.5	11	1	0	1	0	0	0	0	0	0	0	1	0	0	3	0	0
0	1	1	1	1	0	0	0	0	1	0	0	120	70	87	98	93	22	36.7	9	0	0	2	0	1	0	0	0	0	2	2	0	0	0	1	3
1	0	0	0	1	0	0	0	0	1	0	1	165	70	102	75	95	20	36.7	6	0	0	1	0	2	1	2	0	1	0	1	0	0	0	0	3
0	1	1	1	0	0	0	0	0	0	0	0	110	80	90	98	98	23	36.8	12	1	0	2	0	2	0	0	0	0	2	0	0	0	1	1	3
0	1	1	1	1	0	0	0	0	1	0	0	160	90	113	98	100	20	37.7	10	1	0	1	0	1	0	0	0	0	0	0	0	0	0	1	3
1	1	0	0	0	0	0	0	0	0	1	0	130	80	97	80	94	20	38.2	13	0	0	1	0	2	1	2	0	1	0	1	0	1	0	0	3
0	1	1	1	0	0	0	0	0	0	0	0	130	80	97	94	97	20	36.1	6	0	0	1	0	0	0	0	0	0	0	0	0	0	0	1	0
1	0	0	0	0	0	1	0	0	0	0	0	110	60	77	70	96	20	36.5	6	1	0	1	0	0	0	0	0	0	0	0	0	0	1	0	0
0	0	0	0	0	0	0	0	1	0	1	0	100	55	70	70	94	10	35.4	24	0	0	0	0	3	1	1	1	0	1	1	0	1	2	0	3
0	0	1	0	0	0	0	0	0	0	0	0	134	83	100	108	98	30	37.1	9	0	1	3	0	1	0	0	0	0	3	0	0	0	0	1	3
1	1	1	1	1	0	0	0	0	1	1	0	110	70	83	71	97	20	36.5	8	0	0	1	0	1	0	0	0	0	0	0	0	0	1	0	3
0	1	1	1	0	0	0	1	0	0	0	0	100	60	73	66	99	20	37	2	0	0	1	0	0	0	0	0	0	0	0	0	0	2	0	0
1	1	0	0	0	0	0	0	0	0	0	0	90	50	63	98	50	15	39.3	13	0	0	1	2	2	1	2	0	1	0	3	0	2	3	1	3
0	1	1	0	0	1	0	0	0	1	0	0	140	80	100	82	95	18	36.3	5	0	0	1	0	0	0	0	0	0	0	1	0	0	0	0	0
1	1	1	1	0	0	0	0	0	0	1	0	120	80	93	80	98	20	37	1	0	0	1	0	0	0	0	0	0	0	0	0	0	0	0	0
1	1	1	1	0	0	0	0	0	0	1	0	120	80	93	80	98	20	37	1	0	0	1	0	0	0	0	0	0	0	0	0	0	0	0	0
1	1	1	1	0	0	0	0	0	0	1	0	120	80	93	80	98	20	37	1	0	0	1	0	0	0	0	0	0	0	0	0	0	0	0	0
1	1	1	1	0	0	0	0	0	0	1	0	120	80	93	80	98	20	37	1	1	0	1	0	0	0	0	0	0	0	0	0	0	0	0	0
1	1	1	1	0	0	0	0	0	0	1	0	120	80	93	80	98	20	37	1	0	0	1	0	0	0	0	0	0	0	0	0	0	0	0	0
1	1	1	1	0	0	0	0	0	0	1	0	120	80	93	80	98	20	37	1	1	0	1	0	0	0	0	0	0	0	0	0	0	0	0	0
1	1	1	1	0	0	0	0	0	0	1	0	120	80	93	80	98	20	37	1	0	0	1	0	0	0	0	0	0	0	0	0	0	0	0	0
1	1	1	1	0	0	0	0	0	0	1	0	120	80	93	80	98	20	37	1	1	0	1	0	0	0	0	0	0	0	0	0	0	0	0	0
1	1	1	1	0	0	0	0	0	0	1	1	100	60	73	96	96	20	38.2	2	1	0	1	0	0	0	0	0	0	0	0	1	1	2	1	0
0	1	1	1	0	0	0	0	0	0	0	0	130	80	97	72	98	20	36.4	6	0	0	1	0	0	0	0	0	0	0	0	0	0	0	0	0
0	0	1	0	0	0	0	0	0	0	0	0	119	87	98	69	100	12	36.8	3	0	0	0	0	0	0	0	0	0	0	0	0	0	0	0	0
0	0	1	1	0	0	1	0	0	0	1	1	130	80	97	97	98	20	37	3	0	0	1	0	0	0	0	0	0	0	0	0	0	0	1	0
1	1	0	1	0	0	0	0	0	0	0	0	120	70	87	104	97	22	36.8	13	0	1	2	0	2	1	2	0	1	2	0	0	0	0	1	3
0	1	0	0	0	0	0	0	0	0	0	0	140	90	107	88	96	20	37	3	0	0	1	0	0	0	0	0	0	0	0	0	0	0	0	0
0	1	0	0	1	0	0	0	0	1	0	0	100	70	80	72	95	18	36.3	18	1	0	1	0	3	1	1	1	0	0	1	0	0	2	0	3
0	0	0	0	0	0	0	0	0	0	0	0	110	60	77	61	98	20	36.8	5	0	0	1	0	0	0	0	0	0	0	0	0	0	1	0	0
1	1	1	0	0	0	0	0	0	0	0	0	120	80	93	78	96	20	36.4	6	0	0	1	0	0	0	0	0	0	0	0	0	0	0	0	0
0	0	0	0	0	0	0	0	0	0	0	0	110	70	83	68	98	18	36.7	2	0	0	1	0	0	0	0	0	0	0	0	0	0	1	0	0
1	1	0	0	0	0	0	0	0	0	0	0	120	80	93	80	99	20	37	5	0	0	1	0	0	0	0	0	0	0	0	0	0	0	0	0
1	0	0	0	0	0	0	0	0	0	1	1	160	100	120	89	97	20	36.7	6	0	0	1	0	0	0	0	0	0	0	0	0	0	0	0	0
1	1	1	1	0	0	1	0	0	0	0	0	97	71	80	121	100	24	36.6	11	1	2	2	0	0	1	1	1	0	2	0	0	0	2	2	0
1	0	1	1	1	1	1	0	0	1	0	0	130	70	90	72	98	18	36.8	5	0	0	1	0	0	0	0	0	0	0	0	0	0	0	0	0
1	1	1	1	0	0	0	0	0	0	0	0	120	70	87	78	96	20	36.8	5	0	0	1	0	0	0	0	0	0	0	0	0	0	0	0	0
0	0	1	1	0	0	0	0	0	0	0	0	90	60	70	115	96	32	37.4	7	1	2	3	0	0	1	1	1	0	3	0	0	0	3	2	0
1	1	0	0	0	0	0	0	1	0	1	1	170	100	123	112	98	21	37.8	1	0	2	2	0	0	1	1	1	0	2	0	0	0	0	2	0
0	1	1	0	0	0	1	0	1	0	0	0	114	66	82	62	94	12	34	15	0	0	0	2	3	1	1	1	0	0	1	0	3	0	0	3
1	1	1	1	1	1	0	0	0	0	0	0	100	70	80	80	98	20	36.6	10	1	0	1	0	0	0	0	0	0	0	0	0	0	2	0	0
1	0	1	0	0	0	0	0	0	0	1	0	70	40	50	128	70	28	38.1	18	3	2	2	0	3	1	2	0	1	3	3	0	1	3	2	3
1	1	1	0	0	1	0	0	0	1	1	0	101	60	74	120	98	21	36.6	10	0	2	2	0	0	1	1	1	0	2	0	0	0	1	2	0
0	0	0	0	0	0	0	0	0	0	0	0	110	80	90	72	97	20	37	9	0	0	1	0	3	1	1	1	0	0	0	0	0	1	0	3
1	0	1	0	0	1	0	1	0	0	0	0	100	60	73	72	98	20	36.5	5	1	0	1	0	0	0	0	0	0	0	0	0	0	2	0	0
1	0	1	0	0	1	0	0	0	0	0	0	100	60	73	78	98	20	36.1	5	1	0	1	0	0	0	0	0	0	0	0	0	0	2	0	0
1	0	0	0	0	0	0	0	0	0	1	1	140	90	107	80	98	20	37.3	3	0	0	1	0	0	0	0	0	0	0	0	0	0	0	0	0
1	1	1	1	0	0	1	0	0	0	0	0	90	50	63	66	93	19	36.4	15	1	0	1	0	3	1	1	1	0	0	2	0	0	3	0	3
1	1	1	0	0	0	0	0	0	0	0	0	100	60	73	131	97	18	36.4	13	1	3	1	0	2	1	2	0	1	0	0	0	0	2	3	3
0	0	1	0	0	0	0	0	0	0	0	0	130	70	90	78	95	18	37	2	0	0	1	0	0	0	0	0	0	0	1	0	0	0	0	0
0	0	0	1	0	0	0	0	0	0	0	0	140	80	100	80	98	20	37.6	7	0	0	1	0	0	0	0	0	0	0	0	0	0	0	0	0
1	1	0	0	0	0	0	0	0	0	1	1	129	66	87	93	96	15	38.3	2	0	0	1	0	0	0	0	0	0	0	0	0	1	0	1	0
1	0	0	0	0	0	0	0	0	0	0	1	100	60	73	80	97	20	36	3	1	0	1	0	0	0	0	0	0	0	0	0	1	2	0	0
0	1	1	0	0	0	0	1	0	0	0	0	110	70	83	80	96	20	36.7	9	0	0	1	0	1	0	0	0	0	0	0	0	0	1	0	3
1	1	0	0	0	0	0	0	0	0	1	0	120	70	87	66	97	20	36.7	6	0	0	1	0	0	0	0	0	0	0	0	0	0	0	0	0
0	0	0	0	0	0	0	0	0	0	0	0	111	63	79	76	98	22	36.5	0	0	0	2	0	0	0	0	0	0	2	0	0	0	0	0	0
0	1	1	0	0	0	0	0	0	0	0	0	160	95	117	70	98	12	35.7	23	0	0	0	0	0	0	0	0	0	0	0	0	1	0	0	0
0	1	0	0	0	0	0	1	0	0	0	0	100	70	80	76	97	20	36	16	1	0	1	0	3	1	1	1	0	0	0	0	1	2	0	3
1	0	0	0	0	0	0	0	0	0	0	0	110	70	83	87	95	20	36.4	7	0	0	1	0	0	0	0	0	0	0	1	1	0	1	0	0
0	0	0	1	0	0	0	0	0	0	0	0	130	80	97	80	98	20	36.4	3	0	0	1	0	0	0	0	0	0	0	0	0	0	0	0	0
1	0	0	0	0	0	1	0	0	0	0	0	120	90	100	60	97	20	36.1	10	0	0	1	0	0	0	0	0	0	0	0	0	0	0	0	0
1	1	0	0	0	0	0	0	0	0	0	0	130	80	97	125	90	26	37.6	0	0	2	2	0	0	1	1	1	0	3	3	0	0	0	2	0
1	1	1	0	0	0	1	0	0	0	0	0	155	81	106	117	98	16	36.6	11	0	2	1	0	2	0	0	0	0	0	0	0	0	0	2	3
1	0	1	0	0	0	0	0	0	0	0	0	120	80	93	76	96	20	36.5	8	0	0	1	0	1	0	0	0	0	0	0	0	0	0	0	3
0	1	1	1	0	0	1	0	0	0	0	0	100	60	73	98	99	20	38.2	5	1	0	1	0	0	0	0	0	0	0	0	0	1	2	1	0
1	1	0	0	0	1	0	0	0	1	0	0	110	60	77	82	97	20	36.8	2	0	0	1	0	1	0	0	0	0	0	0	0	0	1	0	3
1	0	1	0	0	0	0	0	0	0	0	0	130	80	97	88	95	20	36.5	17	0	0	1	0	3	1	2	0	1	0	1	0	0	0	0	3
0	0	1	1	1	0	0	0	0	1	0	0	200	100	133	84	99	20	36.6	10	2	0	1	0	0	0	0	0	0	0	0	0	0	0	0	0
1	1	0	0	0	1	0	0	0	0	1	1	110	60	77	64	96	20	36.4	5	0	0	1	0	0	0	0	0	0	0	0	0	0	1	0	0
0	0	0	0	0	0	0	0	0	0	0	0	119	53	75	73	95	19	37.9	3	0	0	1	0	0	0	0	0	0	0	1	0	0	0	0	0
0	1	0	0	0	0	1	0	1	0	0	0	130	80	97	102	100	28	39.2	8	0	1	2	2	0	1	1	1	0	3	0	0	2	0	1	0
1	1	1	0	0	0	0	0	0	0	0	0	120	70	87	107	94	20	37.2	9	0	1	1	0	0	1	1	1	0	0	1	0	0	0	1	0
1	0	0	0	0	0	0	0	0	0	0	1	130	80	97	72	97	20	36.5	7	0	0	1	0	0	0	0	0	0	0	0	0	0	0	0	0
0	1	0	0	0	1	0	0	0	1	0	0	100	60	73	76	97	20	36.6	13	1	0	1	0	0	0	0	0	0	0	0	0	0	2	0	0
1	1	0	0	0	0	0	0	0	0	0	0	100	60	73	72	98	22	36.6	7	1	0	2	0	0	0	0	0	0	2	0	0	0	2	0	0
1	1	0	0	0	0	0	0	0	0	0	0	100	60	73	77	89	22	36	13	1	0	2	0	2	1	2	0	1	2	3	0	1	2	0	3
1	1	1	0	0	1	0	1	0	0	0	0	130	80	97	82	98	20	36.6	5	0	0	1	0	0	0	0	0	0	0	0	0	0	0	0	0
1	0	0	0	0	1	0	0	0	1	0	0	100	60	73	124	91	58	38.1	9	1	2	3	0	1	0	0	0	0	3	3	0	1	2	2	3
1	1	1	1	0	0	0	0	0	0	0	1	90	60	70	50	96	20	37.1	6	1	1	1	0	0	0	0	0	0	0	0	0	0	3	1	0
0	1	0	0	0	0	0	0	0	0	0	0	90	70	77	108	99	20	36.3	18	1	1	1	0	3	1	2	0	1	0	0	0	0	3	1	3
1	0	0	0	0	0	1	0	0	0	0	0	120	60	80	85	96	12	35	5	0	0	0	0	1	0	0	0	0	0	0	0	3	0	0	3
0	1	1	0	1	0	0	0	0	1	0	0	100	60	73	72	94	20	36.4	6	1	0	1	0	0	0	0	0	0	0	1	0	0	2	0	0
1	1	0	0	0	0	0	0	0	0	0	0	110	70	83	68	94	20	36.2	17	0	0	1	0	3	1	1	1	0	0	1	0	0	1	0	3
1	0	0	0	0	1	1	0	0	1	0	0	100	60	73	118	92	19	36.7	14	1	2	1	0	3	1	2	0	1	0	2	0	0	2	2	3
1	1	0	0	0	1	0	0	0	0	0	0	120	80	93	70	97	22	36	6	0	0	2	0	0	0	0	0	0	2	0	0	1	0	0	0
1	1	1	0	0	1	0	0	0	1	0	1	110	70	83	95	95	18	37.1	9	0	0	1	0	2	0	0	0	0	0	1	0	0	1	1	3
0	0	0	0	1	1	0	0	0	1	0	0	130	80	97	72	98	20	36.5	6	0	0	1	0	0	0	0	0	0	0	0	0	0	0	0	0
0	0	1	1	1	0	0	0	0	1	0	0	120	70	87	72	97	20	36.3	6	0	0	1	0	0	0	0	0	0	0	0	0	0	0	0	0
1	1	1	0	1	0	0	0	0	0	1	0	130	80	97	84	95	22	37	6	0	0	2	0	0	0	0	0	0	2	1	0	0	0	0	0
1	1	0	0	0	0	0	0	1	0	0	0	120	80	93	80	97	18	37	0	0	0	1	0	0	0	0	0	0	0	0	0	0	0	0	0
0	0	1	1	0	0	0	0	0	0	0	0	136	69	91	55	96	9	35.3	4	0	0	2	0	1	0	0	0	0	1	0	1	1	0	0	3
1	1	0	0	0	0	0	0	0	0	0	0	110	60	77	68	97	20	36.6	0	0	0	1	0	3	1	2	0	1	0	0	0	0	1	0	3
1	0	1	0	0	0	0	0	0	0	1	0	132	68	89	80	97	15	36.5	13	0	0	1	0	3	0	0	0	0	0	0	0	0	0	0	3
1	1	1	0	0	0	0	0	0	0	1	1	180	100	127	72	98	18	36.8	7	0	0	1	0	0	0	0	0	0	0	0	0	0	0	0	0
1	1	1	0	0	0	0	0	0	0	0	0	100	60	73	98	94	25	37	16	1	0	2	0	3	1	2	0	1	3	1	0	0	2	1	3
1	1	1	1	0	0	0	0	0	0	1	0	110	60	77	96	100	22	37.5	6	0	0	2	0	0	0	0	0	0	2	0	0	0	1	1	0
1	0	0	0	0	0	0	0	0	0	1	1	130	70	90	78	97	20	36.5	6	0	0	1	0	0	0	0	0	0	0	0	0	0	0	0	0
1	1	0	0	0	0	0	0	0	0	0	0	133	74	94	137	95	25	40.6	5	0	3	2	2	0	1	1	1	0	3	1	0	2	0	3	0
0	0	0	0	0	0	0	0	0	0	1	0	150	90	110	96	95	20	36.8	14	0	0	1	0	3	1	2	0	1	0	1	0	0	0	1	3
0	1	0	1	0	0	0	0	0	0	0	0	140	80	100	61	96	20	36	7	0	0	1	0	0	0	0	0	0	0	0	0	1	0	0	0
1	1	0	0	0	0	1	0	0	0	1	1	120	80	93	76	96	20	36.8	1	0	0	1	0	1	0	0	0	0	0	0	0	0	0	0	3
0	1	1	1	0	1	1	0	0	0	0	0	130	80	97	98	87	22	37.2	7	0	0	2	0	0	0	0	0	0	2	3	0	0	0	1	0
1	1	0	1	0	0	1	0	0	0	1	1	100	60	73	91	96	20	35.6	4	1	0	1	0	0	0	0	0	0	0	0	0	1	2	1	0
1	1	1	0	0	0	0	0	0	0	0	0	150	90	110	60	99	20	36.8	6	0	0	1	0	0	0	0	0	0	0	0	0	0	0	0	0
1	1	0	1	1	0	0	0	0	0	0	0	92	53	66	88	100	24	37.2	11	1	0	2	0	1	0	0	0	0	2	0	0	0	2	0	3
0	0	1	0	0	0	0	0	0	0	0	0	115	55	75	65	98	12	35.8	7	0	0	0	0	0	0	0	0	0	0	0	0	1	0	0	0
0	1	1	1	1	0	0	0	0	1	0	0	177	79	112	142	99	19	36.8	9	0	3	1	0	1	0	0	0	0	0	0	0	0	0	3	3
1	1	1	0	0	0	0	1	0	0	1	0	110	70	83	93	99	20	36.3	35	0	0	1	0	0	0	0	0	0	0	0	0	0	1	1	0
0	0	1	1	0	0	0	1	0	0	0	0	130	70	90	74	95	18	36.5	8	0	0	1	0	0	0	0	0	0	0	1	0	0	0	0	0
0	0	1	0	0	0	0	1	0	0	0	0	106	89	95	168	99	37	36.6	7	0	3	3	0	0	1	1	1	0	3	0	0	0	1	3	0
1	1	1	0	0	0	0	0	0	0	0	0	140	80	100	79	96	20	36.9	2	0	0	1	0	0	0	0	0	0	0	0	0	0	0	0	0
1	0	0	0	1	1	0	0	0	1	0	0	120	80	93	92	95	20	36.1	7	0	0	1	0	0	0	0	0	0	0	1	0	0	0	1	0
0	0	1	0	0	0	0	0	0	0	0	0	120	80	93	76	98	20	36.4	3	0	0	1	0	0	0	0	0	0	0	0	0	0	0	0	0
1	0	1	0	1	0	0	0	0	1	0	0	140	80	100	98	98	20	36.3	6	0	0	1	0	2	1	2	0	1	0	0	0	0	0	1	3
0	1	1	0	0	0	0	1	0	0	0	0	137	80	99	112	97	22	38.6	11	0	2	2	2	1	0	0	0	0	2	0	0	1	0	2	3
0	1	0	0	0	0	0	0	0	0	0	0	170	90	117	52	97	19	36.1	6	0	0	1	0	0	0	0	0	0	0	0	0	0	0	0	0
1	0	0	1	1	0	0	0	0	1	0	1	130	60	83	86	96	20	37	6	0	0	1	0	0	0	0	0	0	0	0	0	0	0	0	0
1	0	0	0	0	0	0	0	0	0	0	0	90	60	70	102	99	28	36.5	13	1	1	2	0	2	1	2	0	1	3	0	0	0	3	1	3
1	0	0	0	0	0	0	0	0	0	0	0	138	80	99	151	100	25	40	13	0	3	2	2	2	1	2	0	1	3	0	0	2	0	3	3
0	0	0	0	0	0	0	0	0	0	0	0	130	80	97	94	98	20	36.3	3	0	0	1	0	0	0	0	0	0	0	0	0	0	0	1	0
1	0	1	1	0	0	1	0	0	0	0	0	130	70	90	78	97	20	36.6	6	0	0	1	0	0	0	0	0	0	0	0	0	0	0	0	0
0	0	1	0	0	0	0	1	0	0	0	0	140	80	100	72	98	20	37.1	3	0	0	1	0	0	0	0	0	0	0	0	0	0	0	0	0
0	0	1	0	0	1	0	0	0	1	0	0	120	80	93	72	96	20	36.5	5	0	0	1	0	0	0	0	0	0	0	0	0	0	0	0	0
0	0	0	0	1	0	0	1	0	1	0	0	120	80	93	80	98	18	36.9	7	0	0	1	0	1	0	0	0	0	0	0	0	0	0	0	3
1	0	1	1	0	0	0	0	0	0	1	0	130	80	97	70	96	20	36.6	8	0	0	1	0	1	0	0	0	0	0	0	0	0	0	0	3
1	0	1	1	0	0	0	0	0	0	1	0	130	80	97	70	96	20	36.6	8	0	0	1	0	1	0	0	0	0	0	0	0	0	0	0	3
0	0	1	1	0	0	0	0	0	0	0	0	130	80	97	84	95	20	37	6	0	0	1	0	0	0	0	0	0	0	1	0	0	0	0	0
1	0	1	0	0	0	0	0	0	0	1	1	130	80	97	78	97	22	36.5	6	0	0	2	0	0	0	0	0	0	2	0	0	0	0	0	0
1	0	1	0	0	0	0	0	0	0	1	1	144	75	98	54	96	12	34.5	15	0	0	0	2	2	1	2	0	1	0	0	0	3	0	0	3
0	1	0	0	0	0	0	1	0	0	1	0	130	80	97	80	94	18	37	3	0	0	1	0	0	0	0	0	0	0	1	0	0	0	0	0
0	1	0	0	0	0	0	1	0	0	1	0	70	60	63	92	98	46	36.5	3	3	0	3	0	1	0	0	0	0	3	0	0	0	3	1	3
0	1	0	0	0	0	0	1	0	0	1	0	139	84	102	67	93	15	35.6	13	0	0	1	0	3	1	1	1	0	0	2	0	1	0	0	3
1	0	0	0	1	1	1	0	0	1	0	0	102	60	74	102	98	10	36.2	34	0	1	0	0	0	1	1	1	0	1	0	0	0	1	1	0
1	0	0	0	0	0	0	0	0	0	0	0	110	70	83	78	97	20	36.2	4	0	0	1	0	0	0	0	0	0	0	0	0	0	1	0	0
1	1	0	0	0	0	0	0	0	0	1	1	120	80	93	97	98	20	36.5	6	0	0	1	0	0	0	0	0	0	0	0	0	0	0	1	0
1	0	0	0	0	0	0	0	0	0	1	1	110	70	83	60	98	20	36.5	5	0	0	1	0	0	0	0	0	0	0	0	0	0	1	0	0
0	0	0	0	0	0	0	0	0	0	0	0	110	70	83	72	96	20	36.2	3	0	0	1	0	0	0	0	0	0	0	0	0	0	1	0	0
1	1	0	1	0	0	0	0	0	0	0	0	120	70	87	80	97	20	36.2	11	0	0	1	0	2	1	2	0	1	0	0	0	0	0	0	3
1	1	0	0	0	0	0	0	0	0	1	0	120	80	93	62	98	20	36.5	3	0	0	1	0	0	0	0	0	0	0	0	0	0	0	0	0
0	0	0	0	1	1	0	0	0	1	0	0	120	80	93	76	98	20	36.7	6	0	0	1	0	0	0	0	0	0	0	0	0	0	0	0	0
0	0	1	0	1	0	0	0	0	1	0	0	150	100	117	85	88	22	37.4	3	0	0	2	0	0	0	0	0	0	2	3	0	0	0	0	0
0	0	0	0	0	0	0	0	0	0	0	0	170	100	123	142	99	18	37	17	0	3	1	0	3	1	2	0	1	0	0	0	0	0	3	3
1	1	1	0	0	0	0	0	0	0	0	0	130	80	97	76	98	20	36.7	5	0	0	1	0	0	0	0	0	0	0	0	0	0	0	0	0
0	1	1	0	0	0	0	0	0	0	0	0	100	60	73	68	98	40	37.1	17	1	0	3	0	3	1	1	1	0	3	0	0	0	2	0	3
1	1	0	0	0	0	0	0	0	0	0	0	130	80	97	70	95	20	36.7	2	0	0	1	0	0	0	0	0	0	0	1	0	0	0	0	0
0	1	1	1	0	0	0	0	0	0	0	0	90	50	63	94	93	18	37.3	3	1	0	1	0	0	0	0	0	0	0	2	0	0	3	1	0
1	0	1	0	0	0	1	1	0	0	0	0	140	70	93	78	97	20	36.7	3	0	0	1	0	2	1	2	0	1	0	0	0	0	0	0	3
1	0	0	0	0	0	0	0	0	0	1	1	120	80	93	61	95	20	36.3	2	0	0	1	0	0	0	0	0	0	0	1	0	0	0	0	0
0	1	1	0	0	0	1	0	0	0	0	0	95	45	62	85	98	12	33.3	17	1	0	0	2	3	1	2	0	1	0	0	0	3	2	0	3
1	0	1	0	0	0	0	0	0	0	0	0	130	70	90	72	97	20	36.3	0	0	0	1	0	0	0	0	0	0	0	0	0	0	0	0	0
0	0	1	0	0	0	0	0	0	0	0	0	100	64	76	65	99	19	36.4	17	1	0	1	0	1	0	0	0	0	0	0	0	0	2	0	3
1	1	1	0	0	0	0	0	0	1	0	0	160	80	107	121	97	22	36.8	12	0	2	2	0	2	1	2	0	1	2	0	0	0	0	2	3
0	1	0	0	0	0	0	0	0	0	0	0	140	80	100	86	98	20	37.3	31	0	0	1	0	3	1	2	0	1	0	0	0	0	0	0	3
1	1	0	0	0	1	0	0	0	1	0	0	140	80	100	75	98	20	37.9	7	0	0	1	0	0	0	0	0	0	0	0	0	0	0	0	0
1	0	1	1	0	0	0	0	0	0	0	0	110	70	83	100	87	20	36.6	18	0	0	1	0	3	1	2	0	1	0	3	0	0	1	1	3
1	1	1	0	0	0	0	0	0	0	0	1	130	70	90	70	98	20	36.5	6	0	0	1	0	0	0	0	0	0	0	0	0	0	0	0	0
1	1	0	0	0	1	0	0	0	1	0	1	130	70	90	75	96	20	36.5	12	0	0	1	0	3	0	0	0	0	0	0	0	0	0	0	3
0	1	1	1	1	0	0	0	0	1	0	0	140	80	100	80	100	20	36.3	7	0	0	1	0	0	0	0	0	0	0	0	0	0	0	0	0
0	1	1	1	0	1	0	0	0	0	0	0	160	80	107	123	93	24	39	9	0	2	2	2	1	0	0	0	0	2	2	0	1	0	2	3
0	1	1	0	0	0	0	0	0	0	0	0	120	70	87	80	97	18	36.4	6	0	0	1	0	0	0	0	0	0	0	0	0	0	0	0	0
0	1	1	0	1	0	0	0	0	1	0	0	150	90	110	88	95	18	36.4	15	0	0	1	0	3	1	2	0	1	0	1	0	0	0	0	3
1	1	1	0	1	0	0	0	0	1	0	1	70	50	57	93	94	22	36.2	45	3	0	2	0	1	0	0	0	0	2	1	0	0	3	1	3
0	1	0	0	0	0	0	1	0	0	0	0	120	70	87	100	96	20	37	3	0	0	1	0	0	0	0	0	0	0	0	0	0	0	1	0
0	1	1	0	0	0	0	0	0	0	0	0	120	70	87	89	95	20	36.7	8	0	0	1	0	0	0	0	0	0	0	1	0	0	0	0	0
1	0	0	0	0	0	0	0	0	0	1	0	120	80	93	88	97	20	36.5	0	0	0	1	0	0	0	0	0	0	0	0	0	0	0	0	0
0	1	0	0	0	1	0	0	1	0	0	0	100	60	73	80	96	20	36.5	11	1	0	1	0	0	0	0	0	0	0	0	0	0	2	0	0
1	0	1	1	0	0	0	0	0	0	0	0	110	60	77	135	96	41	36.1	13	0	3	3	0	2	1	2	0	1	3	0	0	0	1	3	3
0	1	1	1	0	0	0	0	0	0	0	0	140	80	100	72	94	20	36.2	13	0	0	1	0	2	1	1	1	0	0	1	0	0	0	0	3
1	1	1	0	1	0	0	0	0	0	0	0	162	104	123	95	94	26	36.3	12	0	0	2	0	1	0	0	0	0	3	1	0	0	0	1	3
1	1	1	0	0	0	0	0	0	0	0	0	100	60	73	110	90	25	39.8	17	1	1	2	2	3	1	2	0	1	3	3	0	2	2	1	3
0	0	0	0	0	0	0	0	0	0	0	0	130	80	97	94	97	18	37.4	7	0	0	1	0	2	1	2	0	1	0	0	0	0	0	1	3
0	0	1	0	0	0	0	0	0	0	0	0	100	70	80	48	98	20	37.5	6	1	1	1	0	0	0	0	0	0	0	0	0	0	2	1	0
0	1	0	1	0	0	0	0	0	0	0	0	77	42	54	104	88	12	36	2	2	1	0	0	2	1	2	0	1	0	3	0	1	3	1	3
0	0	0	0	0	0	1	0	0	0	0	0	95	50	65	65	94	15	35.5	17	1	0	1	0	3	1	1	1	0	0	1	0	1	2	0	3
1	1	0	0	0	0	0	0	0	0	1	1	110	70	83	68	97	20	36.4	5	0	0	1	0	0	0	0	0	0	0	0	0	0	1	0	0
0	0	0	0	0	0	0	1	0	0	1	0	130	80	97	72	98	18	36.8	5	0	0	1	0	0	0	0	0	0	0	0	0	0	0	0	0
1	1	1	1	0	0	0	1	0	0	0	0	91	47	62	88	89	18	36.5	7	1	0	1	0	0	0	0	0	0	0	3	0	0	2	0	0
1	1	1	0	0	0	0	1	0	0	0	0	100	60	73	80	96	20	36.1	5	1	0	1	0	2	1	2	0	1	0	0	0	0	2	0	3
0	1	1	1	1	0	0	0	0	1	0	0	100	70	80	90	98	20	36.8	18	1	0	1	0	3	1	2	0	1	0	0	0	0	2	0	3
0	0	0	0	0	0	0	0	0	0	0	0	126	64	85	60	100	15	36.9	0	0	0	1	0	0	0	0	0	0	0	0	0	0	0	0	0
1	1	0	0	0	0	0	0	0	0	0	1	140	90	107	112	99	22	37	12	0	2	2	0	2	1	2	0	1	2	0	0	0	0	2	3
0	0	0	0	0	0	1	0	0	0	0	0	100	60	73	68	97	20	36.4	3	1	0	1	0	0	0	0	0	0	0	0	0	0	2	0	0
0	0	1	0	0	1	0	0	0	0	0	0	120	70	87	78	96	20	36.3	6	0	0	1	0	0	0	0	0	0	0	0	0	0	0	0	0
1	0	0	0	0	0	0	1	0	1	0	0	130	70	90	72	95	20	36.7	6	0	0	1	0	0	0	0	0	0	0	1	0	0	0	0	0
1	0	1	0	0	1	0	0	0	0	0	0	130	80	97	78	96	20	36.9	7	0	0	1	0	0	0	0	0	0	0	0	0	0	0	0	0
1	0	1	0	0	1	0	0	0	0	0	0	130	80	97	78	98	20	36.9	6	0	0	1	0	0	0	0	0	0	0	0	0	0	0	0	0
1	0	1	0	0	1	0	1	0	0	0	0	170	66	101	83	98	15	35	8	0	0	1	0	0	0	0	0	0	0	0	0	3	0	0	0
0	1	0	0	0	0	0	0	0	0	0	0	130	90	103	83	97	21	36.7	6	0	0	2	0	0	0	0	0	0	2	0	0	0	0	0	0
1	0	0	0	0	0	0	1	0	1	0	0	120	80	93	76	97	20	36.1	3	0	0	1	0	0	0	0	0	0	0	0	0	0	0	0	0
1	1	0	0	0	0	1	0	0	0	0	0	130	80	97	42	91	20	36.5	18	0	1	1	0	3	1	1	1	0	0	3	0	0	0	1	3
1	1	1	0	1	0	0	1	0	1	0	0	141	83	102	66	94	16	36.4	5	0	0	1	0	0	0	0	0	0	0	1	0	0	0	0	0
1	0	1	0	0	0	0	0	0	0	0	0	130	80	97	78	96	20	36.7	15	0	0	1	0	3	1	1	1	0	0	0	0	0	0	0	3
0	1	1	0	1	0	0	0	0	1	0	0	110	70	83	88	98	22	36.7	6	0	0	2	0	0	0	0	0	0	2	0	0	0	1	0	0
1	1	1	1	0	1	0	0	0	0	0	0	90	60	70	78	95	20	36.5	8	1	0	1	0	1	0	0	0	0	0	1	0	0	3	0	3
1	0	1	1	0	0	0	0	0	0	1	1	140	80	100	88	98	20	36.4	9	0	0	1	0	1	0	0	0	0	0	0	0	0	0	0	3
1	1	1	1	0	0	0	0	0	0	0	0	130	70	90	96	97	22	37.3	7	0	0	2	0	0	0	0	0	0	2	0	0	0	0	1	0
1	1	1	0	0	1	0	0	0	0	0	0	110	70	83	106	98	36	36.7	15	0	1	3	0	2	1	2	0	1	3	0	0	0	1	1	3
1	0	0	0	0	0	1	0	0	0	0	0	81	54	63	108	90	23	35.8	9	1	1	2	0	0	1	1	1	0	2	3	0	1	3	1	0
0	0	0	0	0	0	0	0	0	0	0	0	110	70	83	76	95	20	37.5	7	0	0	1	0	1	0	0	0	0	0	1	0	0	1	0	3
0	1	1	1	0	0	0	0	0	0	0	0	110	80	90	78	96	19	36.6	7	0	0	1	0	0	0	0	0	0	0	0	0	0	1	0	0
1	1	0	0	0	0	0	0	0	0	1	1	90	60	70	100	98	20	36.6	3	1	0	1	0	0	0	0	0	0	0	0	0	0	3	1	0
1	1	1	1	0	0	0	0	0	0	0	0	130	80	97	72	98	20	36.5	3	0	0	1	0	0	0	0	0	0	0	0	0	0	0	0	0
0	1	1	1	0	0	0	0	0	0	0	0	157	120	132	140	96	23	38.1	12	0	3	2	0	2	1	2	0	1	2	0	0	1	0	3	3
1	0	1	0	1	0	1	0	0	1	0	0	150	90	110	120	96	23	36.9	7	0	2	2	0	0	1	1	1	0	2	0	0	0	0	2	0
0	0	1	1	0	0	0	0	0	0	1	0	120	60	80	64	98	20	36.9	6	0	0	1	0	0	0	0	0	0	0	0	0	0	0	0	0
0	0	0	1	0	0	0	0	0	0	0	0	140	80	100	88	97	20	36.3	6	0	0	1	0	0	0	0	0	0	0	0	0	0	0	0	0
0	1	0	0	0	0	0	0	0	0	0	0	160	80	107	78	99	20	37	3	0	0	1	0	0	0	0	0	0	0	0	0	0	0	0	0
0	0	0	0	0	0	0	0	0	0	0	0	110	70	83	72	94	20	37.3	18	0	0	1	0	3	1	1	1	0	0	1	0	0	1	0	3
0	1	0	0	0	0	0	0	0	0	0	0	97	83	88	41	98	29	37.3	10	1	1	2	0	1	0	0	0	0	3	0	0	0	2	1	3
0	1	1	0	0	0	0	0	0	0	0	0	170	110	130	108	98	24	37.6	8	0	1	2	0	2	1	2	0	1	2	0	0	0	0	1	3
0	0	1	1	1	0	0	0	0	1	0	0	187	92	124	133	96	40	38.7	9	0	3	3	2	2	1	2	0	1	3	0	0	1	0	3	3
0	0	1	0	0	0	0	1	0	0	0	0	110	60	77	84	100	20	36.2	11	0	0	1	0	1	0	0	0	0	0	0	0	0	1	0	3
1	0	0	0	0	0	0	0	0	0	0	1	150	90	110	78	96	20	37	8	0	0	1	0	1	0	0	0	0	0	0	0	0	0	0	3
0	1	0	0	0	0	0	0	0	0	0	0	110	70	83	70	97	20	36.2	2	0	0	1	0	0	0	0	0	0	0	0	0	0	1	0	0
0	0	1	1	0	0	0	1	0	0	0	0	140	90	107	80	98	20	36.6	2	0	0	1	0	0	0	0	0	0	0	0	0	0	0	0	0
1	0	1	0	0	1	0	0	0	0	1	0	125	58	80	84	98	12	36.2	6	0	0	0	0	0	0	0	0	0	0	0	0	0	0	0	0
1	0	1	1	0	0	0	0	0	0	0	1	110	70	83	66	96	20	36.6	6	0	0	1	0	0	0	0	0	0	0	0	0	0	1	0	0
1	1	0	0	0	0	0	0	0	0	1	1	160	90	113	78	100	20	36.3	3	0	0	1	0	0	0	0	0	0	0	0	0	0	0	0	0
0	1	1	0	0	0	0	0	1	0	0	0	180	70	107	98	93	20	41	14	0	0	1	2	2	1	2	0	1	0	2	0	2	0	1	3
0	0	1	0	0	0	0	0	0	0	0	0	130	90	103	100	100	19	37	6	0	0	1	0	0	0	0	0	0	0	0	0	0	0	1	0
0	0	0	1	0	0	1	1	0	0	0	0	130	80	97	65	95	20	36.4	6	0	0	1	0	0	0	0	0	0	0	1	0	0	0	0	0
1	0	0	0	0	0	0	0	0	0	0	0	160	90	113	89	98	25	36.9	6	0	0	2	0	0	0	0	0	0	3	0	0	0	0	0	0
1	1	0	1	0	0	0	0	0	0	0	0	150	70	97	82	97	23	37.1	9	0	0	2	0	0	0	0	0	0	2	0	0	0	0	0	0
0	0	0	0	0	0	0	0	0	0	1	0	110	70	83	80	99	20	36.8	5	0	0	1	0	1	0	0	0	0	0	0	0	0	1	0	3
1	0	1	0	0	1	0	0	0	0	0	0	120	63	82	54	96	15	35.7	6	0	0	1	0	2	1	2	0	1	0	0	0	1	0	0	3
0	1	0	0	1	0	0	0	0	0	0	0	110	70	83	70	98	20	36.6	4	0	0	1	0	0	0	0	0	0	0	0	0	0	1	0	0
0	0	1	1	0	0	0	0	0	0	0	0	110	60	77	76	99	20	36.6	3	0	0	1	0	0	0	0	0	0	0	0	0	0	1	0	0
1	1	1	0	0	1	0	0	0	1	0	0	130	90	103	147	98	17	36.6	6	0	3	1	0	0	1	1	1	0	0	0	0	0	0	3	0
0	1	1	0	0	1	0	0	0	1	0	0	130	80	97	120	96	22	37.4	11	0	2	2	0	2	1	1	1	0	2	0	0	0	0	2	3
0	0	1	0	0	0	0	0	0	0	0	0	120	80	93	78	98	18	37.2	7	0	0	1	0	0	0	0	0	0	0	0	0	0	0	0	0
0	0	1	0	0	0	0	0	0	0	0	0	120	80	93	80	96	18	37	10	0	0	1	0	2	1	2	0	1	0	0	0	0	0	0	3
1	1	0	0	0	0	1	0	0	1	0	0	150	90	110	72	97	20	36.4	5	0	0	1	0	0	0	0	0	0	0	0	0	0	0	0	0
0	1	1	0	0	1	0	0	0	0	0	0	140	80	100	84	95	20	36.8	7	0	0	1	0	0	0	0	0	0	0	1	0	0	0	0	0
0	1	0	0	0	0	0	0	0	0	1	0	110	70	83	92	99	26	37.2	1	0	0	2	0	1	0	0	0	0	3	0	0	0	1	1	3
0	1	0	0	0	0	0	0	0	0	1	0	90	60	70	54	95	37	37.1	7	1	0	3	0	2	1	2	0	1	3	1	0	0	3	0	3
1	0	0	0	0	0	0	0	0	0	1	1	134	77	96	81	97	11	34.4	2	0	0	0	2	0	0	0	0	0	1	0	0	3	0	0	0
1	1	0	0	0	0	0	0	0	0	0	0	124	71	89	72	98	19	36.7	6	0	0	1	0	0	0	0	0	0	0	0	0	0	0	0	0
0	1	1	0	0	0	0	0	0	0	0	0	80	40	53	76	98	20	37.2	10	2	0	1	0	1	0	0	0	0	0	0	0	0	3	0	3
0	1	0	0	0	0	0	0	0	0	0	0	120	70	87	76	98	20	36.5	6	0	0	1	0	0	0	0	0	0	0	0	0	0	0	0	0
0	1	0	0	0	0	0	0	0	0	1	0	140	70	93	70	98	20	36.8	0	0	0	1	0	0	0	0	0	0	0	0	0	0	0	0	0
0	0	1	0	0	0	0	0	0	0	0	0	100	60	73	62	96	20	36.9	5	1	0	1	0	0	0	0	0	0	0	0	0	0	2	0	0
1	0	0	0	0	0	0	0	0	0	0	0	130	70	90	76	98	20	36.5	5	0	0	1	0	0	0	0	0	0	0	0	0	0	0	0	0
1	0	0	0	0	0	0	0	0	0	0	0	130	80	97	78	98	20	36.5	3	0	0	1	0	0	0	0	0	0	0	0	0	0	0	0	0
1	1	1	1	0	0	0	0	0	0	0	0	120	70	87	76	98	20	36.4	3	0	0	1	0	0	0	0	0	0	0	0	0	0	0	0	0
0	0	0	0	0	0	0	0	0	0	0	0	110	60	77	81	94	20	36.2	15	0	0	1	0	3	1	1	1	0	0	1	0	0	1	0	3
1	0	1	0	0	0	0	0	0	0	0	0	120	70	87	76	96	20	36.1	5	0	0	1	0	0	0	0	0	0	0	0	0	0	0	0	0
1	1	0	0	0	0	0	0	1	0	1	1	130	70	90	70	98	20	37	24	0	0	1	0	3	1	1	1	0	0	0	0	0	0	0	3
0	0	1	0	0	0	0	1	0	0	0	0	140	100	113	88	91	20	36.5	16	0	0	1	0	0	0	0	0	0	0	3	0	0	0	0	0
1	1	1	0	0	0	0	0	0	0	1	0	170	90	117	61	95	20	36.5	5	0	0	1	0	0	0	0	0	0	0	1	0	0	0	0	0
1	1	0	0	0	0	0	0	0	0	1	1	180	100	127	96	71	20	38.1	18	0	0	1	0	3	1	2	0	1	0	3	0	1	0	1	3
0	1	1	0	0	1	0	0	0	0	0	0	160	100	120	118	92	32	36.6	14	0	2	3	0	2	1	2	0	1	3	2	0	0	0	2	3
1	1	0	0	0	1	1	0	0	0	0	0	140	90	107	116	99	20	37.1	12	0	2	1	0	2	1	2	0	1	0	0	0	0	0	2	3
0	0	1	0	0	0	0	0	0	0	1	0	140	80	100	79	95	20	37	13	0	0	1	0	3	0	0	0	0	0	1	0	0	0	0	3
0	1	0	0	0	0	0	0	0	0	1	0	130	80	97	72	98	20	36.6	3	0	0	1	0	0	0	0	0	0	0	0	0	0	0	0	0
0	0	1	0	1	0	0	1	0	0	0	0	130	80	97	76	98	20	37.4	6	0	0	1	0	0	0	0	0	0	0	0	0	0	0	0	0
0	1	0	0	0	0	0	0	0	1	0	0	130	70	90	94	98	22	36.7	10	0	0	2	0	2	0	0	0	0	2	0	0	0	0	1	3
0	0	1	1	0	0	0	0	0	0	0	0	140	90	107	89	96	20	36.9	6	0	0	1	0	0	0	0	0	0	0	0	0	0	0	0	0
0	0	0	0	1	0	0	0	1	0	0	0	120	60	80	76	92	18	37.1	8	0	0	1	0	0	0	0	0	0	0	2	0	0	0	0	0
0	1	1	0	0	0	0	0	1	0	0	0	140	75	97	72	96	20	37	6	0	0	1	0	0	0	0	0	0	0	0	0	0	0	0	0
0	1	0	0	0	0	0	0	0	0	0	0	120	80	93	80	95	20	36.5	14	0	0	1	0	2	1	2	0	1	0	1	0	0	0	0	3
1	1	1	0	0	0	0	0	1	0	0	0	100	70	80	124	97	20	36.6	13	1	2	1	0	2	1	2	0	1	0	0	0	0	2	2	3
0	1	0	0	0	0	1	0	0	0	0	0	130	70	90	75	97	11	34.7	3	0	0	0	2	0	0	0	0	0	1	0	0	3	0	0	0
1	1	1	1	0	0	0	1	0	0	0	1	140	80	100	98	96	24	37.6	9	0	0	2	0	2	1	2	0	1	2	0	0	0	0	1	3
1	1	1	1	0	0	0	0	1	0	0	0	110	70	83	72	94	20	36.2	5	0	0	1	0	0	0	0	0	0	0	1	0	0	1	0	0
1	1	1	1	0	0	0	0	1	0	0	0	100	60	73	63	61	21	36.1	13	1	0	2	0	2	1	2	0	1	2	3	0	0	2	0	3
0	1	0	1	0	0	0	0	0	0	0	0	100	60	73	70	98	20	36.2	5	1	0	1	0	0	0	0	0	0	0	0	0	0	2	0	0
1	1	1	0	0	0	0	0	0	0	0	1	90	60	70	70	94	20	36.4	2	1	0	1	0	0	0	0	0	0	0	1	0	0	3	0	0
0	0	0	0	0	0	0	1	0	0	0	0	120	70	87	74	95	20	36.3	11	0	0	1	0	2	0	0	0	0	0	1	0	0	0	0	3
0	0	0	0	0	0	0	1	0	0	0	0	130	70	90	68	96	20	36.7	16	0	0	1	0	3	1	1	1	0	0	0	0	0	0	0	3
1	1	0	0	0	0	0	0	0	0	0	0	120	80	93	78	97	18	36.1	6	0	0	1	0	0	0	0	0	0	0	0	0	0	0	0	0
0	1	0	0	0	0	0	0	0	0	0	1	110	70	83	80	99	20	36.9	7	0	0	1	0	0	0	0	0	0	0	0	0	0	1	0	0
0	0	1	0	0	0	0	0	0	0	0	0	130	80	97	70	97	20	36.6	7	0	0	1	0	0	0	0	0	0	0	0	0	0	0	0	0
1	0	0	0	0	0	0	0	0	0	0	0	90	50	63	85	97	12	35.1	2	1	0	0	0	0	0	0	0	0	0	0	0	1	3	0	0
0	1	1	0	0	0	0	0	0	0	0	0	120	80	93	60	98	20	37	2	0	0	1	0	0	0	0	0	0	0	0	0	0	0	0	0
1	1	1	0	0	0	0	0	0	0	1	0	140	80	100	141	98	42	39.7	22	0	3	3	2	2	1	2	0	1	3	0	0	2	0	3	3
1	1	1	1	0	0	0	0	0	0	0	0	200	100	133	115	95	28	36.7	1	2	2	2	0	0	1	1	1	0	3	1	0	0	0	2	0
0	1	1	0	0	0	0	0	0	0	0	0	180	90	120	86	96	20	36.6	3	0	0	1	0	0	0	0	0	0	0	0	0	0	0	0	0
1	1	0	1	0	0	1	1	0	0	0	0	120	70	87	160	93	20	36.2	5	0	3	1	0	0	1	1	1	0	0	2	0	0	0	3	0
1	1	0	0	0	0	0	0	0	0	0	0	124	58	80	60	96	15	37	6	0	0	1	0	0	0	0	0	0	0	0	0	0	0	0	0
1	1	0	0	0	1	0	0	0	1	0	0	130	80	97	84	96	20	36.4	9	0	0	1	0	0	0	0	0	0	0	0	0	0	0	0	0
0	0	1	0	0	1	0	0	0	1	0	0	140	70	93	73	96	20	37.6	4	0	0	1	0	1	0	0	0	0	0	0	0	0	0	0	3
1	1	0	0	0	0	0	0	0	0	1	1	157	85	109	112	98	17	36	14	0	2	1	0	3	1	2	0	1	0	0	0	1	0	2	3
1	1	1	0	1	1	0	0	1	1	0	0	160	80	107	64	98	20	37.1	6	0	0	1	0	0	0	0	0	0	0	0	0	0	0	0	0
0	0	1	0	1	0	0	0	0	1	0	0	106	62	77	49	97	11	35.2	5	0	1	0	0	0	0	0	0	0	1	0	0	1	1	1	0
0	1	0	1	0	0	0	0	0	0	0	0	170	80	110	100	98	24	36.8	13	0	0	2	0	2	1	2	0	1	2	0	0	0	0	1	3
0	1	0	1	0	0	1	0	1	0	0	0	160	110	127	120	96	20	37.7	3	0	2	1	0	0	1	1	1	0	0	0	0	0	0	2	0
1	0	0	0	0	0	0	0	0	0	1	0	130	85	100	75	97	12	34.7	3	0	0	0	2	0	0	0	0	0	0	0	0	3	0	0	0
1	0	0	0	0	0	0	0	1	0	1	0	100	60	73	78	97	20	36.8	13	1	0	1	0	3	1	1	1	0	0	0	0	0	2	0	3
1	0	0	0	0	0	0	0	1	0	1	0	131	70	90	80	95	20	37.2	15	0	0	1	0	3	1	1	1	0	0	1	0	0	0	0	3
1	1	0	0	0	0	0	0	0	0	1	0	100	60	73	60	97	20	36.4	2	1	0	1	0	0	0	0	0	0	0	0	0	0	2	0	0
1	0	0	0	0	0	0	0	1	0	0	0	120	80	93	84	96	20	36.8	6	0	0	1	0	0	0	0	0	0	0	0	0	0	0	0	0
0	0	0	0	0	0	0	0	0	0	0	0	120	80	93	72	98	22	36.8	6	0	0	2	0	0	0	0	0	0	2	0	0	0	0	0	0
1	0	0	0	0	0	0	0	0	0	0	0	130	80	97	72	96	20	36.6	5	0	0	1	0	0	0	0	0	0	0	0	0	0	0	0	0
0	0	1	0	0	0	0	0	0	0	0	0	120	80	93	72	95	20	36.8	17	0	0	1	0	3	1	1	1	0	0	1	0	0	0	0	3
1	1	1	0	0	0	0	0	0	0	0	0	110	60	77	56	95	20	37.2	6	0	0	1	0	0	0	0	0	0	0	1	0	0	1	0	0
0	1	1	1	1	0	0	0	0	1	0	0	110	70	83	72	97	20	36.5	8	0	0	1	0	1	0	0	0	0	0	0	0	0	1	0	3
0	0	1	0	0	1	0	0	0	1	0	0	137	72	94	84	98	17	37.4	11	0	0	1	0	2	0	0	0	0	0	0	0	0	0	0	3
1	1	1	1	0	0	0	0	0	0	0	0	130	80	97	80	98	20	36.4	6	0	0	1	0	0	0	0	0	0	0	0	0	0	0	0	0
1	1	1	1	0	0	0	1	0	0	0	0	90	60	70	94	96	20	35.8	12	1	0	1	0	3	0	0	0	0	0	0	0	1	3	1	3
1	0	0	0	0	0	1	0	0	0	0	0	150	90	110	88	97	20	36.3	5	0	0	1	0	0	0	0	0	0	0	0	0	0	0	0	0
0	0	0	0	0	0	0	0	0	0	0	0	120	71	87	73	100	10	36.9	5	0	0	0	0	2	1	2	0	1	1	0	0	0	0	0	3
1	1	1	0	0	1	0	0	0	1	0	0	120	70	87	78	99	18	36.8	3	0	0	1	0	0	0	0	0	0	0	0	0	0	0	0	0
1	1	1	0	0	0	0	0	0	0	0	0	130	80	97	88	97	20	36.4	3	0	0	1	0	0	0	0	0	0	0	0	0	0	0	0	0
0	0	1	1	0	0	0	1	0	0	0	0	130	80	97	64	97	20	36.3	5	0	0	1	0	0	0	0	0	0	0	0	0	0	0	0	0
0	0	1	1	0	1	0	0	0	1	0	0	100	60	73	132	99	23	36	10	1	3	2	0	0	1	1	1	0	2	0	0	1	2	3	0
1	1	1	0	0	0	0	0	0	0	0	0	150	80	103	115	97	22	37.8	8	0	2	2	0	0	1	1	1	0	2	0	0	0	0	2	0
0	1	1	1	0	0	0	1	0	0	0	0	90	60	70	152	95	36	38.7	19	1	3	3	2	2	1	2	0	1	3	1	0	1	3	3	3
1	0	0	0	0	0	1	1	0	0	0	0	125	60	82	70	100	16	36.2	13	0	0	1	0	2	1	2	0	1	0	0	0	0	0	0	3
0	0	1	0	0	0	0	1	0	0	0	0	120	80	93	72	98	20	36.7	6	0	0	1	0	0	0	0	0	0	0	0	0	0	0	0	0
0	1	0	0	0	0	0	0	0	0	0	0	120	80	93	80	97	12	36	15	0	0	0	0	3	1	1	1	0	0	0	0	1	0	0	3
1	1	1	1	0	1	0	0	0	1	0	0	110	70	83	68	98	20	36.5	6	0	0	1	0	0	0	0	0	0	0	0	0	0	1	0	0
1	0	1	0	0	0	0	0	0	0	0	0	118	101	107	75	100	22	37.1	3	0	0	2	0	0	0	0	0	0	2	0	0	0	0	0	0
1	1	1	1	0	0	0	0	0	0	0	0	140	80	100	84	96	20	36.6	5	0	0	1	0	0	0	0	0	0	0	0	0	0	0	0	0
1	0	1	0	0	0	0	0	0	0	0	0	130	90	103	92	98	20	36.1	6	0	0	1	0	2	1	2	0	1	0	0	0	0	0	1	3
1	0	0	0	0	0	0	0	0	0	1	1	120	80	93	80	98	20	36.8	3	0	0	1	0	0	0	0	0	0	0	0	0	0	0	0	0
1	1	1	1	0	0	0	0	0	0	0	0	160	90	113	80	97	20	36.6	7	0	0	1	0	0	0	0	0	0	0	0	0	0	0	0	0
0	1	1	1	0	0	0	0	0	0	0	0	120	70	87	96	94	20	36.3	10	0	0	1	0	1	0	0	0	0	0	1	0	0	0	1	3
0	1	1	0	0	0	0	0	0	0	0	0	100	50	67	90	95	20	37	6	1	0	1	0	0	0	0	0	0	0	1	0	0	2	0	0
0	0	1	0	0	0	0	0	0	0	0	1	150	70	97	88	96	20	37	7	0	0	1	0	1	0	0	0	0	0	0	0	0	0	0	3
0	0	1	0	0	0	0	0	0	0	0	1	140	80	100	83	98	20	37	5	0	0	1	0	0	0	0	0	0	0	0	0	0	0	0	0
0	0	0	0	0	0	0	0	0	0	0	0	120	80	93	76	96	20	36.9	6	0	0	1	0	1	0	0	0	0	0	0	0	0	0	0	3
1	0	0	1	0	1	0	0	1	1	0	0	140	80	100	72	98	20	36.4	5	0	0	1	0	0	0	0	0	0	0	0	0	0	0	0	0
1	1	0	0	0	0	1	0	0	0	0	0	65	40	48	102	93	14	36.4	15	3	1	0	0	2	1	2	0	1	0	2	0	0	3	1	3
0	1	0	0	0	0	0	0	0	0	0	0	100	60	73	80	100	18	36.5	0	1	0	1	0	0	0	0	0	0	0	0	0	0	2	0	0
0	1	0	0	0	0	0	0	0	0	0	0	130	90	103	130	99	25	37	7	0	3	2	0	2	1	2	0	1	3	0	0	0	0	2	3
0	0	0	1	0	0	0	0	0	0	0	0	116	64	81	62	98	12	35.4	7	0	0	0	0	1	0	0	0	0	0	0	0	1	0	0	3
1	1	0	0	0	1	0	0	0	0	0	0	63	50	54	120	95	30	37.5	15	3	2	3	0	3	1	2	0	1	3	1	0	0	3	2	3
0	0	1	0	0	0	0	0	0	0	0	0	120	60	80	92	98	20	36.9	7	0	0	1	0	0	0	0	0	0	0	0	0	0	0	1	0
1	0	1	1	0	1	0	0	0	0	1	1	130	80	97	78	96	20	36.6	4	0	0	1	0	1	0	0	0	0	0	0	0	0	0	0	3
0	0	1	0	0	0	0	0	0	0	0	0	100	60	73	72	100	18	36.9	5	1	0	1	0	2	1	2	0	1	0	0	1	0	2	0	3
1	0	0	0	0	1	0	0	0	1	0	0	130	80	97	78	97	20	36.2	6	0	0	1	0	0	0	0	0	0	0	0	0	0	0	0	0
1	0	0	0	0	0	0	0	0	0	0	0	130	70	90	60	96	20	36.9	6	0	0	1	0	0	0	0	0	0	0	0	0	0	0	0	0
1	1	1	0	0	1	0	0	0	0	0	0	120	70	87	64	99	21	37	9	0	0	2	0	1	0	0	0	0	2	0	1	0	0	0	3
0	0	0	0	0	0	0	1	0	0	0	0	100	70	80	65	96	18	36.7	3	1	0	1	0	0	0	0	0	0	0	0	0	0	2	0	0
0	0	0	1	0	0	0	0	0	0	0	0	140	80	100	78	98	20	36.9	3	0	0	1	0	0	0	0	0	0	0	0	0	0	0	0	0
1	1	1	0	0	0	0	0	0	0	0	1	140	80	100	76	95	20	37	5	0	0	1	0	0	0	0	0	0	0	1	0	0	0	0	0
1	1	1	1	0	1	0	0	0	1	0	0	110	60	77	38	95	28	36.8	12	0	2	2	0	2	1	2	0	1	3	1	0	0	1	3	3
0	1	0	0	0	0	1	0	0	0	0	0	100	70	80	80	98	20	36.6	6	1	0	1	0	0	0	0	0	0	0	0	0	0	2	0	0
0	1	0	0	0	0	0	0	0	0	0	0	103	78	86	113	98	22	35	12	0	2	2	0	2	0	0	0	0	2	0	0	3	1	2	3
0	1	0	0	0	0	0	0	0	0	0	0	140	90	107	86	95	20	36.9	5	0	0	1	0	0	0	0	0	0	0	1	0	0	0	0	0
1	0	1	0	0	1	0	0	0	0	0	0	120	70	87	72	98	20	36.5	5	0	0	1	0	0	0	0	0	0	0	0	0	0	0	0	0
0	0	0	0	0	0	0	0	0	0	0	0	165	80	108	80	99	15	36.4	9	0	0	1	0	1	0	0	0	0	0	0	0	0	0	0	3
1	1	0	0	0	0	0	0	1	0	0	0	100	60	73	102	97	23	36.6	6	1	1	2	0	0	1	1	1	0	2	0	0	0	2	1	0
0	0	0	0	0	0	0	0	0	0	0	0	120	70	87	72	95	20	37	3	0	0	1	0	0	0	0	0	0	0	1	0	0	0	0	0
0	0	1	0	1	0	0	0	0	1	0	0	140	90	107	76	98	20	36	6	0	0	1	0	0	0	0	0	0	0	0	0	1	0	0	0
0	0	1	0	0	0	0	0	0	0	0	0	130	70	90	85	98	20	37.3	44	0	0	1	0	0	0	0	0	0	0	0	0	0	0	0	0
0	0	1	0	0	0	0	0	0	0	0	0	130	80	97	80	96	20	36.5	9	0	0	1	0	2	0	0	0	0	0	0	0	0	0	0	3
0	0	0	0	0	0	0	0	1	0	0	0	130	80	97	84	98	20	37	6	0	0	1	0	0	0	0	0	0	0	0	0	0	0	0	0
0	0	0	0	1	0	0	0	0	1	0	0	120	80	93	78	94	20	36.4	18	0	0	1	0	3	1	1	1	0	0	1	0	0	0	0	3
0	1	0	1	0	0	1	0	0	0	0	0	122	72	89	77	88	20	36.6	13	0	0	1	0	2	1	2	0	1	0	3	0	0	0	0	3
1	0	0	0	0	0	0	0	0	0	0	0	95	55	68	82	96	12	35	8	1	0	0	0	1	0	0	0	0	0	0	0	3	2	0	3
0	1	1	1	0	0	0	0	0	0	0	0	160	100	120	95	94	34	36.8	7	0	0	3	0	1	0	0	0	0	3	1	0	0	0	1	3
0	1	0	0	0	0	1	0	0	0	0	0	100	60	73	80	95	18	36.5	3	1	0	1	0	0	0	0	0	0	0	1	0	0	2	0	0
1	0	0	0	0	0	0	1	0	0	1	1	147	132	137	53	100	12	36.4	5	0	0	0	0	0	0	0	0	0	0	0	0	0	0	0	0
0	1	1	0	0	0	0	0	0	0	0	0	110	60	77	70	98	20	36.7	5	0	0	1	0	0	0	0	0	0	0	0	0	0	1	0	0
0	1	1	0	0	0	0	0	1	0	0	0	70	40	50	76	96	22	36	7	3	0	2	0	1	0	0	0	0	2	0	0	1	3	0	3
0	1	0	1	1	0	0	0	0	1	0	0	130	70	90	60	99	20	36.2	11	0	0	1	0	0	0	0	0	0	0	0	0	0	0	0	0
0	1	0	0	0	0	0	0	0	0	0	0	120	70	87	123	74	26	37.7	11	0	2	2	0	3	1	2	0	1	3	3	0	0	0	2	3
1	0	0	0	0	0	0	0	0	0	0	0	135	80	98	75	97	12	34.8	4	0	0	0	2	0	0	0	0	0	0	0	0	3	0	0	0
1	0	0	0	0	0	0	0	0	0	0	0	115	70	85	60	98	11	33.9	1	0	0	0	2	1	0	0	0	0	1	0	0	3	0	0	3
0	1	1	1	0	0	0	0	0	0	0	0	110	60	77	102	98	23	36.6	11	0	1	2	0	1	0	0	0	0	2	0	0	0	1	1	3
0	1	1	0	0	0	0	0	0	0	0	0	120	56	77	63	98	12	34.4	5	0	0	0	2	0	0	0	0	0	0	0	0	3	0	0	0
0	1	1	0	0	0	0	0	0	0	0	0	120	80	93	78	98	20	36.9	8	0	0	1	0	1	0	0	0	0	0	0	0	0	0	0	3
1	1	1	0	0	0	0	0	0	0	0	0	120	80	93	60	98	18	37.5	14	0	0	1	0	2	1	2	0	1	0	0	0	0	0	0	3
1	1	1	1	0	0	0	0	0	0	0	0	170	90	117	124	91	23	37.6	6	0	2	2	0	0	1	1	1	0	2	3	0	0	0	2	0
0	1	1	1	0	1	0	0	0	1	0	0	130	80	97	100	94	26	37.5	18	0	0	2	0	3	1	2	0	1	3	1	0	0	0	1	3
1	0	1	0	0	0	0	0	0	0	0	0	130	80	97	64	97	20	36.3	5	0	0	1	0	0	0	0	0	0	0	0	0	0	0	0	0
0	1	0	1	0	0	0	0	0	0	0	0	100	70	80	80	98	20	37.2	10	1	0	1	0	2	0	0	0	0	0	0	0	0	2	0	3
0	0	0	0	0	0	0	1	0	0	0	0	120	70	87	68	94	20	36.7	3	0	0	1	0	0	0	0	0	0	0	1	0	0	0	0	0
1	1	1	1	0	1	1	0	0	0	0	0	90	60	70	90	100	18	36.3	8	1	0	1	0	0	0	0	0	0	0	0	0	0	3	0	0
1	1	1	1	0	0	0	0	0	0	0	0	140	70	93	69	97	20	36.5	6	0	0	1	0	0	0	0	0	0	0	0	0	0	0	0	0
0	1	0	1	1	0	0	0	0	1	0	0	100	60	73	90	96	9	35	7	1	0	2	0	1	0	0	0	0	1	0	0	3	2	0	3
0	0	1	0	1	0	0	0	0	1	0	0	120	70	87	72	94	20	36.7	17	0	0	1	0	3	1	1	1	0	0	1	0	0	0	0	3
0	1	0	0	0	0	0	0	1	0	0	0	130	80	97	72	93	20	36.4	12	0	0	1	0	3	0	0	0	0	0	2	0	0	0	0	3
1	0	0	0	1	0	0	0	0	1	0	0	140	72	95	52	99	12	36	3	0	0	0	0	0	0	0	0	0	0	0	0	1	0	0	0
0	0	0	0	0	0	0	0	0	0	0	0	120	80	93	71	95	20	36.5	8	0	0	1	0	0	0	0	0	0	0	1	0	0	0	0	0
1	0	1	0	0	1	0	0	0	1	0	0	140	80	100	59	96	20	36.1	5	0	0	1	0	0	0	0	0	0	0	0	0	0	0	0	0
0	1	1	1	0	0	0	0	0	0	0	0	140	80	100	70	98	20	36.5	6	0	0	1	0	0	0	0	0	0	0	0	0	0	0	0	0
1	0	0	0	0	0	0	0	0	0	0	0	130	80	97	84	97	17	36.8	0	0	0	1	0	0	0	0	0	0	0	0	0	0	0	0	0
1	0	1	1	0	0	0	1	0	0	1	0	141	92	108	140	98	18	37.6	15	0	3	1	0	3	1	2	0	1	0	0	0	0	0	3	3
1	1	0	1	0	0	1	0	0	0	1	1	106	82	90	104	99	15	37.4	3	0	1	1	0	0	1	1	1	0	0	0	0	0	1	1	0
1	1	0	0	0	0	0	0	0	0	0	0	140	80	100	82	95	20	37.4	7	0	0	1	0	0	0	0	0	0	0	1	0	0	0	0	0
1	0	1	1	1	0	0	0	0	1	0	0	150	70	97	77	98	20	37.4	6	0	0	1	0	0	0	0	0	0	0	0	0	0	0	0	0
1	1	0	0	0	0	0	0	0	0	0	0	105	69	81	79	96	18	36.6	7	0	0	1	0	0	0	0	0	0	0	0	0	0	1	0	0
1	0	1	0	0	0	0	1	0	0	1	1	140	90	107	81	96	18	37	2	0	0	1	0	0	0	0	0	0	0	0	0	0	0	0	0
0	0	1	0	0	0	0	1	0	0	0	0	103	47	66	42	98	10	35.5	8	0	1	0	0	1	0	0	0	0	1	0	0	1	1	1	3
1	0	1	0	0	0	0	0	0	0	1	0	140	87	105	82	95	18	36.8	3	0	0	1	0	0	0	0	0	0	0	1	0	0	0	0	0
0	0	1	0	0	0	0	0	0	0	0	0	120	60	80	68	98	20	36.5	14	0	0	1	0	2	1	1	1	0	0	0	0	0	0	0	3
1	1	0	0	1	1	0	0	1	1	0	0	90	62	71	140	96	24	37.3	13	1	3	2	0	2	1	2	0	1	2	0	0	0	3	3	3
1	0	0	1	0	1	1	0	0	0	0	0	147	87	107	85	97	12	35.9	6	0	0	0	0	0	0	0	0	0	0	0	0	1	0	0	0
0	0	1	0	0	0	0	0	0	0	1	0	116	62	80	70	98	20	38.1	3	0	0	1	0	0	0	0	0	0	0	0	0	1	0	0	0
0	0	0	1	0	0	0	0	0	0	0	0	130	90	103	83	96	17	36.8	5	0	0	1	0	0	0	0	0	0	0	0	0	0	0	0	0
0	0	1	1	0	0	0	1	0	0	0	0	120	70	87	61	95	18	36.6	6	0	0	1	0	0	0	0	0	0	0	1	0	0	0	0	0
0	1	1	1	1	0	0	1	0	1	0	0	130	70	90	70	99	20	37.1	15	0	0	1	0	1	0	0	0	0	0	0	0	0	0	0	3
0	1	0	0	0	0	0	0	0	0	1	0	80	60	67	88	99	25	36.8	4	2	0	2	0	0	0	0	0	0	3	0	0	0	3	0	0
0	0	0	0	0	0	0	0	0	0	0	0	102	58	73	78	99	10	35.8	12	0	0	0	0	3	1	1	1	0	1	0	0	1	1	0	3
0	0	0	0	0	0	0	0	0	0	0	0	120	80	93	80	97	20	36.5	5	0	0	1	0	1	0	0	0	0	0	0	0	0	0	0	3
0	0	1	0	0	0	0	0	0	0	0	0	135	86	102	54	99	18	36.4	18	0	0	1	0	3	1	1	1	0	0	0	0	0	0	0	3
1	0	1	0	0	0	0	0	0	0	0	0	143	101	115	70	94	20	36.6	18	0	0	1	0	3	1	1	1	0	0	1	0	0	0	0	3
0	1	1	1	0	0	0	0	0	0	0	0	130	70	90	76	98	20	37	5	0	0	1	0	0	0	0	0	0	0	0	0	0	0	0	0
1	1	0	0	0	0	0	0	0	0	0	0	134	89	104	76	98	18	36.7	3	0	0	1	0	1	0	0	0	0	0	0	0	0	0	0	3
1	0	1	0	0	0	1	0	0	0	0	0	140	70	93	71	97	20	36.4	6	0	0	1	0	0	0	0	0	0	0	0	0	0	0	0	0
0	0	0	0	0	0	0	0	0	0	0	0	81	47	58	96	83	17	36.6	14	1	0	1	0	3	1	2	0	1	0	3	0	0	3	1	3
1	1	1	0	0	0	0	0	0	0	1	1	101	99	100	61	96	20	36.1	15	0	0	1	0	3	1	1	1	0	0	0	0	0	1	0	3
0	1	1	0	0	0	1	0	0	0	0	0	155	99	118	98	96	18	36.8	12	0	0	1	0	2	1	2	0	1	0	0	0	0	0	1	3
0	0	1	0	0	0	0	1	0	0	0	0	111	58	76	65	96	14	36.3	13	0	0	0	0	2	1	2	0	1	0	0	0	0	0	0	3
1	0	0	0	0	0	0	0	0	0	0	0	94	45	61	138	100	20	35.9	15	1	3	1	0	3	1	2	0	1	0	0	0	1	2	3	3
1	0	0	0	0	0	0	0	0	0	0	0	120	80	93	80	98	20	36.7	5	0	0	1	0	0	0	0	0	0	0	0	0	0	0	0	0
0	0	0	0	0	0	0	1	0	0	0	0	110	70	83	68	96	17	36.9	5	0	0	1	0	2	1	2	0	1	0	0	0	0	1	0	3
0	1	1	1	0	0	0	0	0	0	0	0	130	90	103	98	99	18	37.2	7	0	0	1	0	1	0	0	0	0	0	0	0	0	0	1	3
0	0	1	1	0	0	0	1	0	0	0	1	137	78	98	65	98	20	37	5	0	0	1	0	0	0	0	0	0	0	0	0	0	0	0	0
0	1	0	0	0	0	0	0	0	0	0	0	112	82	92	87	100	20	37.2	12	0	0	1	0	1	0	0	0	0	0	0	0	0	0	0	3
0	1	0	0	0	0	0	0	0	0	0	0	110	70	83	71	98	19	36.2	6	0	0	1	0	0	0	0	0	0	0	0	0	0	1	0	0
0	0	1	0	0	0	0	0	0	0	0	0	121	76	91	89	94	20	36.8	17	0	0	1	0	3	1	2	0	1	0	1	0	0	0	0	3
0	1	1	1	0	0	0	0	0	0	0	0	140	60	87	63	96	19	37	8	0	0	1	0	1	0	0	0	0	0	0	0	0	0	0	3
0	1	1	0	0	0	0	0	0	0	0	0	130	80	97	82	96	20	36.3	6	0	0	1	0	0	0	0	0	0	0	0	0	0	0	0	0
1	1	0	0	0	0	0	0	0	0	1	1	150	90	110	72	100	20	36.6	3	0	0	1	0	0	0	0	0	0	0	0	0	0	0	0	0
0	0	0	0	0	0	0	0	0	0	0	0	120	80	93	64	99	18	37.3	3	0	0	1	0	0	0	0	0	0	0	0	0	0	0	0	0
0	0	0	0	0	0	0	0	0	0	0	0	145	110	122	65	100	13	35.9	15	0	0	0	0	3	1	1	1	0	0	0	0	1	0	0	3
1	0	0	0	0	0	0	0	0	0	1	1	130	80	97	85	99	20	36.5	10	0	0	1	0	1	0	0	0	0	0	0	0	0	0	0	3
1	1	1	0	0	0	0	0	0	0	1	0	121	68	86	61	97	18	36.3	14	0	0	1	0	2	1	1	1	0	0	0	0	0	0	0	3
0	1	0	0	0	0	1	0	0	0	1	1	150	90	110	82	97	20	36.6	3	0	0	1	0	0	0	0	0	0	0	0	1	0	0	0	0
0	0	0	0	0	0	0	0	0	0	0	0	130	80	97	88	99	20	36.5	14	0	0	1	0	3	1	2	0	1	0	0	0	0	0	0	3
1	0	0	0	0	0	0	0	0	0	1	0	110	70	83	60	97	18	36.8	5	0	0	1	0	0	0	0	0	0	0	0	0	0	1	0	0
1	0	1	0	0	0	1	1	0	0	0	0	148	77	101	69	96	18	36.2	17	0	0	1	0	3	1	1	1	0	0	0	0	0	0	0	3
0	0	1	0	0	0	0	0	0	0	0	0	157	121	133	80	96	20	36.5	5	0	0	1	0	2	1	2	0	1	0	0	0	0	0	0	3
0	1	0	0	0	0	0	0	0	0	0	0	141	88	106	88	95	19	36.6	6	0	0	1	0	0	0	0	0	0	0	1	0	0	0	0	0
1	1	0	0	0	1	0	0	0	0	0	0	100	60	73	92	100	20	36.7	10	1	0	1	0	3	0	0	0	0	0	0	0	0	2	1	3
1	1	1	0	0	0	0	0	0	0	1	0	140	80	100	76	97	18	36.8	5	0	0	1	0	0	0	0	0	0	0	0	0	0	0	0	0
0	0	1	0	0	0	1	0	0	0	0	0	143	83	103	72	97	20	37	10	0	0	1	0	0	0	0	0	0	0	0	0	0	0	0	0
1	1	0	0	0	0	0	0	0	0	0	0	158	119	132	101	100	20	37.3	10	0	1	1	0	2	1	1	1	0	0	0	0	0	0	1	3
0	1	1	1	0	0	0	0	0	0	0	0	86	55	65	102	100	26	37.5	13	1	1	2	0	2	1	2	0	1	3	0	0	0	3	1	3
1	1	1	0	0	0	0	0	1	0	1	0	102	85	91	130	97	26	36.1	3	0	3	2	0	0	1	1	1	0	3	0	0	0	1	2	0
1	0	1	0	0	0	0	0	0	0	0	0	140	100	113	64	97	20	36.8	6	0	0	1	0	0	0	0	0	0	0	0	0	0	0	0	0
0	0	0	0	0	0	0	0	0	0	0	0	104	61	75	48	94	12	35.5	17	0	1	0	0	3	1	1	1	0	0	1	0	1	1	1	3
0	0	0	1	0	0	0	1	0	0	0	0	113	56	75	98	100	20	36.8	3	0	0	1	0	0	0	0	0	0	0	0	0	0	0	1	0
0	1	1	0	0	0	0	0	0	0	0	0	120	80	93	72	97	20	37.2	7	0	0	1	0	1	0	0	0	0	0	0	0	0	0	0	3
1	0	0	0	0	0	0	0	1	0	1	1	145	45	78	130	100	10	36.7	3	0	3	0	0	0	1	1	1	0	1	0	0	0	0	2	0
0	0	0	0	0	0	0	0	0	0	1	0	120	80	93	86	98	17	37.3	2	0	0	1	0	0	0	0	0	0	0	0	0	0	0	0	0
1	0	1	1	0	0	0	1	0	0	0	0	104	61	75	57	99	20	36.3	7	0	0	1	0	1	0	0	0	0	0	0	0	0	1	0	3
0	1	1	1	0	0	0	0	0	0	0	0	140	80	100	91	97	20	37.1	11	0	0	1	0	2	0	0	0	0	0	0	0	0	0	1	3
1	1	1	0	0	0	0	0	0	0	1	0	129	52	78	66	97	28	36.5	6	0	0	2	0	0	0	0	0	0	3	0	0	0	0	0	0
1	0	0	0	0	0	0	0	0	0	0	0	130	80	97	150	94	26	41	7	0	3	2	2	2	1	2	0	1	3	1	0	2	0	3	3
0	1	0	0	0	0	0	0	0	0	0	0	164	94	117	113	90	18	36.3	12	0	2	1	0	2	1	2	0	1	0	3	1	0	0	2	3
1	0	1	1	0	0	0	0	0	0	0	0	122	76	91	102	100	23	37.1	4	0	1	2	0	0	1	1	1	0	2	0	0	0	0	1	0
1	0	1	1	0	0	0	0	0	0	0	0	127	74	92	75	99	15	36.6	14	0	0	1	0	3	1	1	1	0	0	0	0	0	0	0	3
0	0	0	0	0	0	0	1	0	0	0	0	131	76	94	73	94	20	36.6	17	0	0	1	0	3	1	1	1	0	0	1	0	0	2	2	3
0	0	1	0	0	0	0	0	0	0	0	0	155	70	98	70	98	20	36.5	7	0	0	1	0	1	0	0	0	0	0	0	0	0	0	0	3
0	1	1	0	0	0	0	0	0	0	0	0	142	87	105	129	96	52	37.7	11	0	2	3	0	0	1	1	1	0	3	0	0	0	0	2	0
1	0	1	0	0	0	1	1	0	0	0	0	103	68	80	101	100	20	38.1	8	0	1	1	0	1	0	0	0	0	0	0	0	1	1	1	3
0	1	0	0	0	0	0	0	0	0	0	0	194	94	127	91	98	20	36.7	6	0	0	1	0	0	0	0	0	0	0	0	0	0	0	1	0
0	1	1	1	1	0	0	0	0	1	0	0	150	68	95	45	100	17	37	13	0	1	1	0	2	1	1	1	0	0	0	0	0	0	1	3
1	0	0	0	0	0	0	0	0	0	1	1	110	80	90	42	98	17	36.4	14	0	1	1	0	3	1	1	1	0	0	0	0	0	1	1	3
0	0	1	1	0	0	0	1	0	0	0	0	120	80	93	98	96	20	37.3	6	0	0	1	0	1	0	0	0	0	0	0	0	0	0	1	3
0	0	0	0	0	0	1	0	0	0	0	0	120	70	87	78	98	18	36.7	2	0	0	1	0	0	0	0	0	0	0	0	0	0	0	0	0
1	0	1	0	0	0	1	0	0	0	0	0	110	70	83	68	95	18	36.8	6	0	0	1	0	0	0	0	0	0	0	1	0	0	1	0	0
1	0	1	0	0	0	0	0	0	0	0	0	152	78	103	116	95	31	37.8	14	0	2	3	0	2	1	2	0	1	3	1	0	0	0	2	3
1	0	1	0	0	1	0	0	0	0	0	0	125	70	88	115	98	22	38.8	17	0	2	2	2	3	1	2	0	1	2	0	0	1	0	2	3
1	1	1	1	0	1	0	0	1	0	0	0	130	70	90	87	97	18	36.6	6	0	0	1	0	0	0	0	0	0	0	0	0	0	0	0	0
1	1	1	0	0	1	0	0	0	1	0	0	160	80	107	80	97	20	36.3	12	0	0	1	0	3	0	0	0	0	0	0	0	0	0	0	3
0	1	1	0	0	0	0	0	0	0	0	0	178	104	129	117	95	24	38.3	9	0	2	2	0	2	1	2	0	1	2	1	0	1	0	2	3
0	1	1	0	1	0	0	0	1	1	0	0	130	80	97	76	95	20	37	6	0	0	1	0	0	0	0	0	0	0	1	0	0	0	0	0
0	0	0	0	0	0	0	0	0	1	0	0	144	90	108	102	96	20	37.6	13	0	1	1	0	2	1	2	0	1	0	0	0	0	0	1	3
0	0	1	0	0	1	0	0	0	0	0	0	79	49	59	94	94	42	37.7	9	2	0	3	0	1	0	0	0	0	3	1	0	0	3	1	3
1	1	0	0	0	0	0	0	0	0	0	0	130	80	97	103	92	22	37.1	3	0	1	2	0	0	1	1	1	0	2	2	0	0	0	1	0
0	0	0	0	0	0	0	0	0	0	0	0	130	90	103	67	96	20	37.4	0	0	0	1	0	0	0	0	0	0	0	0	0	0	0	0	0
1	1	1	1	0	0	0	1	0	0	0	0	140	90	107	81	95	20	37.5	2	0	0	1	0	0	0	0	0	0	0	1	0	0	0	0	0
1	1	0	0	0	0	0	0	0	0	1	1	130	70	90	82	96	20	37.7	1	0	0	1	0	0	0	0	0	0	0	0	0	0	0	0	0
0	1	1	1	0	0	0	1	0	0	0	0	120	80	93	96	95	20	37.2	6	0	0	1	0	0	0	0	0	0	0	1	0	0	0	1	0
0	1	0	0	0	0	1	0	0	0	1	1	102	67	79	153	69	10	38.2	14	0	3	0	0	3	1	2	0	1	1	3	0	1	1	3	3
1	0	1	1	0	0	0	0	0	0	1	1	110	54	73	58	98	10	35.3	9	0	0	0	0	1	0	0	0	0	1	0	0	1	1	0	3
0	0	0	0	0	0	0	0	0	0	0	0	120	80	93	74	97	17	36.9	8	0	0	1	0	1	0	0	0	0	0	0	0	0	0	0	3
1	0	1	0	0	0	1	0	0	0	0	0	103	60	74	61	97	11	35.5	5	0	0	0	0	0	0	0	0	0	1	0	0	1	1	0	0
0	0	1	1	0	0	0	1	0	0	0	0	130	92	105	88	99	20	37.4	10	0	0	1	0	2	1	2	0	1	0	0	0	0	0	0	3
0	1	1	0	0	0	0	0	0	0	0	0	130	85	100	115	95	34	36.5	17	0	2	3	0	2	1	2	0	1	3	1	0	0	0	2	3
1	0	0	0	0	0	1	0	0	0	0	0	122	73	89	98	97	20	37.1	1	0	0	1	0	0	0	0	0	0	0	0	0	0	0	1	0
1	0	0	0	0	0	0	0	0	0	1	0	110	50	70	77	98	14	36.3	17	0	0	0	0	3	1	1	1	0	0	0	0	0	1	0	3
1	0	1	0	0	1	0	0	0	1	0	0	151	94	113	68	97	20	37	5	0	0	1	0	3	1	2	0	1	0	0	0	0	0	0	3
1	1	0	0	1	0	0	0	0	0	0	0	122	90	101	98	97	35	36.7	14	0	0	3	0	3	1	2	0	1	3	0	0	0	0	1	3
1	0	1	1	0	0	0	1	0	0	0	0	134	70	91	80	96	10	37.9	5	0	0	0	0	0	0	0	0	0	1	0	0	0	0	0	0
1	0	0	1	0	0	0	0	0	0	1	0	148	92	111	71	100	20	37.3	3	0	0	1	0	0	0	0	0	0	0	0	0	0	0	0	0
1	0	0	1	0	0	0	0	0	0	1	1	137	65	89	71	98	18	37	3	0	0	1	0	0	0	0	0	0	0	0	0	0	0	0	0
1	0	0	1	0	0	0	0	1	0	1	1	126	67	87	60	97	11	36.9	15	0	0	0	0	3	1	1	1	0	1	0	0	0	0	0	3
0	0	1	0	0	0	1	0	0	0	0	0	130	90	103	91	97	17	37.3	3	0	0	1	0	0	0	0	0	0	0	0	0	0	0	1	0
1	0	0	0	0	0	1	0	0	0	1	0	141	93	109	61	99	20	36.1	12	0	0	1	0	3	1	1	1	0	0	0	0	0	0	0	3
1	0	0	0	0	0	1	0	0	0	1	0	120	82	95	83	98	20	36.8	13	0	0	1	0	3	1	2	0	1	0	0	0	0	0	0	3
0	0	0	0	0	0	0	0	0	0	0	0	104	75	85	78	97	20	36.4	2	0	0	1	0	0	0	0	0	0	0	0	0	0	1	0	0
1	1	1	1	0	0	0	0	0	0	0	0	120	60	80	97	94	20	37	6	0	0	1	0	0	0	0	0	0	0	1	0	0	0	1	0
0	1	1	1	1	0	0	0	0	0	0	0	144	74	97	71	96	20	37	6	0	0	1	0	0	0	0	0	0	0	0	0	0	0	0	0
1	0	0	0	0	0	1	0	0	0	0	0	120	80	93	72	97	18	36.2	5	0	0	1	0	0	0	0	0	0	0	0	0	0	0	0	0
1	1	1	1	0	0	0	0	0	0	1	1	140	80	100	86	98	20	36.5	7	0	0	1	0	0	0	0	0	0	0	0	0	0	0	0	0
1	0	0	0	0	1	0	0	0	0	1	1	110	60	77	76	97	20	37	6	0	0	1	0	3	0	0	0	0	0	0	0	0	1	0	3
1	1	0	0	0	0	0	0	0	0	0	0	124	93	103	135	100	31	38.7	7	0	3	3	2	2	1	2	0	1	3	0	0	1	0	3	3
0	0	1	0	0	0	0	0	0	0	0	0	105	52	70	100	98	14	36.4	18	0	0	0	0	3	1	2	0	1	0	0	0	0	1	1	3
1	1	0	1	0	0	0	1	0	0	1	0	108	51	70	60	94	11	36	17	0	0	0	0	3	1	1	1	0	1	1	0	1	1	0	3
1	0	1	1	0	1	0	0	1	1	0	0	100	60	73	85	99	11	35.6	18	1	0	0	0	3	1	2	0	1	1	0	0	1	2	0	3
0	1	1	0	0	1	0	0	0	0	0	0	104	54	71	87	99	18	36.5	11	0	0	1	0	2	1	2	0	1	0	0	0	0	1	0	3
1	1	1	0	0	0	0	0	0	0	0	0	103	65	78	107	99	20	37.9	6	0	1	1	0	0	1	1	1	0	0	0	0	0	1	1	0
1	1	1	1	0	0	0	0	0	0	0	0	146	90	109	100	99	20	36.9	9	0	0	1	0	2	1	2	0	1	0	0	0	0	0	1	3
0	1	0	0	0	0	0	0	0	0	1	1	194	69	111	63	99	17	36.6	17	0	0	1	0	3	1	1	1	0	0	0	0	0	0	0	3
1	0	1	0	0	0	0	1	0	0	0	0	80	60	67	70	97	28	37.1	12	2	0	2	0	2	1	2	0	1	3	0	0	0	3	0	3
0	0	0	0	0	1	0	0	0	1	1	0	140	80	100	73	99	20	36.1	1	0	0	1	0	0	0	0	0	0	0	0	0	0	0	0	0
1	0	1	1	0	0	0	0	1	0	0	0	150	90	110	135	95	40	39.3	10	0	3	3	2	2	1	2	0	1	3	1	0	2	0	3	3
0	0	0	0	0	0	1	0	0	0	0	0	72	44	53	117	90	25	36	17	2	2	2	0	3	1	2	0	1	3	3	0	1	3	2	3
1	1	1	1	0	0	1	0	0	0	0	0	110	70	83	67	97	20	36.9	9	0	0	1	0	1	0	0	0	0	0	0	0	0	1	0	3
1	1	0	1	1	0	0	0	0	1	0	1	133	73	93	99	99	20	36.6	17	0	0	1	0	3	1	2	0	1	0	0	0	0	0	1	3
0	0	0	0	0	0	0	0	0	0	0	0	98	55	69	80	96	13	35.8	18	1	0	0	0	3	1	1	1	0	0	0	0	1	2	0	3
1	1	0	0	0	0	0	0	0	0	0	1	120	90	100	63	97	20	36.5	0	0	0	1	0	0	0	0	0	0	0	0	0	0	0	0	0
1	1	0	0	0	0	0	0	1	0	0	1	91	38	56	103	96	20	36.7	0	1	1	1	0	0	1	1	1	0	0	0	0	0	2	1	0
1	0	1	0	0	0	0	0	0	0	0	0	110	60	77	53	97	12	35.7	14	0	0	0	0	3	1	1	1	0	0	0	0	1	1	0	3
1	0	0	1	0	0	0	0	0	0	0	0	120	70	87	68	98	20	36.5	2	0	0	1	0	0	0	0	0	0	0	0	0	0	0	0	0
1	0	0	0	0	0	0	0	0	0	1	1	140	80	100	72	96	21	36.9	2	0	0	2	0	0	0	0	0	0	2	0	0	0	0	0	0
0	1	1	1	0	0	0	0	0	0	0	0	151	87	108	81	99	19	36.5	5	0	0	1	0	0	0	0	0	0	0	0	0	0	0	0	0
1	0	0	0	0	0	0	0	0	0	0	0	130	80	97	84	99	198	36.8	1	0	0	3	0	0	0	0	0	0	3	0	0	0	0	0	0
0	1	0	0	1	0	0	0	0	1	0	1	70	40	50	118	100	43	40.8	1	3	2	3	2	0	1	1	1	0	3	0	0	2	3	2	0
0	0	1	0	0	0	0	0	1	0	0	0	157	73	101	73	98	20	37.3	18	0	0	1	0	3	1	1	1	0	0	0	0	0	0	0	3
0	0	1	0	0	0	0	1	0	0	0	0	107	47	67	59	98	10	35.4	11	0	0	0	0	1	0	0	0	0	1	0	0	1	1	0	3
1	1	1	1	0	0	0	0	0	0	0	0	120	80	93	107	95	20	36.6	10	0	1	1	0	0	1	1	1	0	0	1	0	0	0	1	0
1	0	1	0	0	0	0	0	0	0	1	0	120	80	93	67	94	20	37.8	7	0	0	1	0	3	1	1	1	0	0	1	0	0	0	0	3
1	1	0	0	0	0	0	0	0	0	0	0	160	60	93	98	63	24	36.7	6	0	0	2	0	2	1	2	0	1	2	3	0	0	0	1	3
0	1	0	0	0	0	0	0	0	0	1	0	146	82	103	77	99	19	38.8	2	0	0	1	2	0	0	0	0	0	0	0	0	1	0	0	0
0	1	1	0	1	0	1	0	0	1	0	0	185	94	124	150	97	24	37.3	13	0	3	2	0	2	1	2	0	1	2	0	0	0	0	3	3
1	0	0	0	0	0	0	0	0	0	1	0	120	70	87	84	99	20	37.3	3	0	0	1	0	1	0	0	0	0	0	0	0	0	0	0	3
0	0	0	0	0	0	0	1	0	0	0	0	74	51	59	134	91	28	36.9	10	2	3	2	0	0	1	1	1	0	3	3	0	0	3	3	0
1	1	1	0	0	0	0	0	0	0	0	0	118	56	77	87	100	23	37.8	5	0	0	2	0	1	0	0	0	0	2	0	0	0	0	0	3
1	1	0	1	0	0	0	0	0	0	0	0	140	70	93	112	98	20	37	3	0	2	1	0	0	1	1	1	0	0	0	0	0	0	2	0
0	1	1	0	0	0	0	0	0	0	0	0	94	66	75	85	95	20	36.9	6	1	0	1	0	1	0	0	0	0	0	1	0	0	2	0	3
1	1	0	0	0	0	0	0	1	0	0	1	120	80	93	74	97	20	36.9	5	0	0	1	0	3	1	1	1	0	0	0	0	0	0	0	3
0	1	1	1	0	0	0	0	0	0	0	0	120	70	87	71	96	20	36.6	0	0	0	1	0	0	0	0	0	0	0	0	0	0	0	0	0
0	0	1	0	0	0	0	0	0	0	0	0	120	70	87	71	97	20	36.6	4	0	0	1	0	0	0	0	0	0	0	0	0	0	0	0	0
1	1	0	0	0	0	0	0	0	0	1	0	112	75	87	90	75	19	37.3	14	0	0	1	0	3	1	2	0	1	0	3	0	0	0	0	3
0	1	1	1	1	0	0	0	0	1	0	0	88	64	72	65	95	16	34.1	9	1	0	1	2	1	0	0	0	0	0	1	0	3	3	0	3
1	1	1	0	0	1	0	0	0	1	0	0	83	59	67	86	100	17	36.6	5	1	0	1	0	3	1	2	0	1	0	0	0	0	3	0	3
1	0	1	0	0	0	0	0	0	0	1	0	98	61	73	60	96	10	34.2	17	1	0	0	2	3	1	1	1	0	1	0	0	3	2	0	3
0	0	0	1	0	0	1	0	0	0	0	0	57	43	48	104	100	24	36.7	14	3	1	2	0	0	1	1	1	0	2	0	0	0	3	1	0
1	1	1	0	0	0	0	0	0	0	0	0	113	62	79	65	96	13	36.6	6	0	0	0	0	0	0	0	0	0	0	0	0	0	0	0	0
1	0	1	0	0	0	1	0	0	0	0	0	127	80	96	92	92	22	37	16	0	0	2	0	3	1	2	0	1	2	2	0	0	0	1	3
1	1	1	0	0	0	0	0	0	0	0	0	157	93	114	88	93	23	36.2	15	0	0	2	0	3	1	2	0	1	2	2	0	0	0	0	3
0	1	0	0	0	0	0	0	0	0	1	0	120	64	83	82	97	18	37	3	0	0	1	0	0	0	0	0	0	0	0	0	0	0	0	0
1	1	1	0	0	0	0	0	0	0	0	0	81	58	66	78	95	22	36.5	5	1	0	2	0	0	0	0	0	0	2	1	0	0	3	0	0
1	1	0	0	0	0	1	0	0	0	0	0	130	80	97	89	96	20	37.1	10	0	0	1	0	1	0	0	0	0	0	0	0	0	0	0	3
0	1	1	0	1	1	0	0	1	1	0	0	131	92	105	124	98	21	36.9	13	0	2	2	0	2	1	2	0	1	2	0	0	0	0	2	3
0	0	1	1	0	0	0	0	0	0	1	1	123	75	91	73	98	20	36.3	5	0	0	1	0	0	0	0	0	0	0	0	0	0	0	0	0
1	1	0	0	0	0	1	0	0	0	0	0	86	55	65	117	99	30	38.7	8	1	2	3	2	2	1	2	0	1	3	0	0	1	3	2	3
0	1	1	0	1	0	0	1	0	1	0	0	160	90	113	65	97	20	36.2	5	0	0	1	0	0	0	0	0	0	0	0	0	0	0	0	0
1	1	0	0	0	0	0	0	0	0	1	0	158	91	113	91	95	20	36	5	0	0	1	0	0	0	0	0	0	0	1	0	1	0	1	0
0	1	1	0	0	0	0	0	0	0	0	0	100	80	87	132	97	25	36.1	13	1	3	2	0	2	1	2	0	1	3	0	0	0	2	3	3
1	0	0	0	0	0	1	0	1	0	0	0	118	61	80	132	100	28	35.8	3	0	3	2	0	0	1	1	1	0	3	0	0	1	0	3	0
1	0	0	0	0	0	0	0	0	0	0	1	114	58	77	92	96	11	36.6	5	0	0	0	0	1	0	0	0	0	1	0	0	0	0	1	3
0	0	0	0	0	0	0	1	0	0	0	0	130	80	97	86	98	20	37	5	0	0	1	0	0	0	0	0	0	0	0	0	0	0	0	0
1	0	0	0	0	0	0	0	0	0	1	0	133	62	86	152	97	22	38.4	10	0	3	2	0	1	0	0	0	0	2	0	0	1	0	3	3
0	0	0	0	0	1	0	0	0	0	0	0	120	80	93	83	98	20	36.5	0	0	0	1	0	0	0	0	0	0	0	0	0	0	0	0	0
1	0	0	0	0	1	1	0	0	0	0	1	121	62	82	99	99	14	35.3	4	0	0	0	0	0	0	0	0	0	0	0	0	1	0	1	0
0	1	1	0	0	0	0	0	0	0	0	0	115	70	85	82	95	18	37	11	0	0	1	0	2	0	0	0	0	0	1	0	0	0	0	3
0	0	1	0	0	0	0	0	0	0	0	0	110	60	77	71	99	20	36.7	5	0	0	1	0	0	0	0	0	0	0	0	0	0	1	0	0
1	1	1	1	1	0	0	1	0	0	0	0	138	83	101	101	96	19	36.4	6	0	1	1	0	0	1	1	1	0	0	0	0	0	0	1	0
1	0	0	0	0	0	0	0	0	0	1	1	146	88	107	93	96	19	37.1	3	0	0	1	0	0	0	0	0	0	0	0	0	0	0	1	0
1	1	0	0	0	0	0	0	0	0	1	0	160	100	120	94	98	18	37.3	3	0	0	1	0	0	0	0	0	0	0	0	0	0	0	1	0
1	1	1	1	0	0	0	0	1	0	0	0	95	65	75	109	99	10	35.8	15	1	1	0	0	3	1	2	0	1	1	0	0	1	2	1	3
0	0	0	0	0	1	0	0	0	1	0	0	97	57	70	64	98	12	35.2	14	1	0	0	0	3	1	1	1	0	0	0	0	1	2	0	3
1	0	0	0	0	0	0	0	1	0	0	0	120	60	80	111	97	22	39	7	0	2	2	2	0	1	1	1	0	2	0	0	1	0	2	0
1	0	0	0	1	1	0	0	0	1	0	0	115	72	86	80	99	18	36.7	3	0	0	1	0	0	0	0	0	0	0	0	0	0	0	0	0
1	1	1	1	0	0	0	1	0	0	0	0	140	80	100	102	100	20	36.8	5	0	1	1	0	0	1	1	1	0	0	0	0	0	0	1	0
1	0	0	0	0	0	1	1	0	0	0	0	116	67	83	57	94	10	35.7	14	0	0	0	0	3	1	1	1	0	1	1	0	1	0	0	3
1	1	1	1	0	0	0	0	0	0	1	0	163	93	116	84	99	22	37.1	3	0	0	2	0	0	0	0	0	0	2	0	0	0	0	0	0
1	1	1	0	0	0	0	0	0	0	0	0	115	49	71	95	99	12	35.5	7	0	0	0	0	0	0	0	0	0	0	0	0	1	0	1	0
0	0	0	0	0	0	0	0	0	0	1	0	110	70	83	60	98	20	36.6	0	0	0	1	0	0	0	0	0	0	0	0	0	0	1	0	0
1	1	0	1	0	0	1	0	0	0	0	0	130	64	86	83	100	20	36.2	15	0	0	1	0	3	1	2	0	1	0	0	0	0	0	0	3
0	0	1	1	0	0	0	0	0	0	0	0	130	70	90	90	97	20	36.8	19	0	0	1	0	3	1	2	0	1	0	0	0	0	0	0	3
0	1	0	0	0	0	0	0	0	0	1	1	140	90	107	74	98	20	36.4	5	0	0	1	0	0	0	0	0	0	0	0	0	0	0	0	0
0	1	0	0	0	0	0	0	0	0	1	1	130	70	90	89	98	20	36.4	5	0	0	1	0	0	0	0	0	0	0	0	0	0	0	0	0
1	0	0	0	1	0	0	0	0	1	0	0	130	80	97	88	98	20	36.8	6	0	0	1	0	0	0	0	0	0	0	0	0	0	0	0	0
1	0	0	0	1	0	0	0	0	1	0	0	113	72	86	120	98	18	36.7	8	0	2	1	0	1	0	0	0	0	0	0	0	0	0	2	3
0	0	0	0	0	0	0	0	0	0	0	0	120	80	93	76	98	20	37.3	0	0	0	1	0	0	0	0	0	0	0	0	0	0	0	0	0
0	0	0	0	0	0	0	0	0	0	0	0	100	50	67	80	97	14	36.4	0	1	0	0	0	0	0	0	0	0	0	0	0	0	2	0	0
0	1	1	1	0	0	0	0	0	0	0	0	100	60	73	120	90	28	36.7	12	1	2	2	0	2	0	0	0	0	3	3	0	0	2	2	3
1	0	1	0	0	0	0	1	1	0	0	0	108	82	91	109	100	18	36.5	10	0	1	1	0	0	1	1	1	0	0	0	0	0	1	1	0
1	0	1	0	0	0	0	1	0	0	0	0	130	80	97	74	98	18	37.1	12	0	0	1	0	2	1	2	0	1	0	0	0	0	0	0	3
0	1	1	0	0	0	0	0	0	0	0	0	117	76	90	58	95	14	36.3	6	0	0	0	0	0	0	0	0	0	0	1	0	0	0	0	0
0	0	1	0	0	0	0	0	0	0	0	0	110	70	83	84	97	20	36.8	8	0	0	1	0	1	0	0	0	0	0	0	0	0	1	0	3
1	1	0	0	0	0	0	0	0	0	0	0	124	80	95	79	96	19	36.6	0	0	0	1	0	0	0	0	0	0	0	0	0	0	0	0	0
0	1	0	0	0	0	0	1	0	0	0	0	144	76	99	80	96	20	37.4	4	0	0	1	0	1	0	0	0	0	0	0	0	0	0	0	3
1	0	0	0	0	1	0	0	0	1	0	0	130	80	97	84	98	20	36.4	3	0	0	1	0	0	0	0	0	0	0	0	1	0	0	0	0
0	0	1	0	0	0	0	0	0	0	0	0	160	90	113	110	99	22	36.9	9	0	1	2	0	1	0	0	0	0	2	0	0	0	0	1	3
0	0	1	1	1	0	0	0	1	1	0	0	111	51	71	53	96	13	37	8	0	0	0	0	1	0	0	0	0	0	0	0	0	0	0	3
1	0	1	0	0	0	0	0	0	0	0	0	102	53	69	73	98	12	34.1	5	0	0	0	2	1	0	0	0	0	0	0	0	3	1	0	3
1	1	1	0	0	0	0	0	0	0	1	0	150	80	103	90	100	20	37.8	2	0	0	1	0	0	0	0	0	0	0	0	0	0	0	0	0
1	0	1	0	0	0	0	1	0	0	1	0	150	80	103	75	97	20	36.7	3	0	0	1	0	0	0	0	0	0	0	0	0	0	0	0	0
0	1	0	0	0	0	0	0	0	0	0	0	146	72	97	92	98	16	37.7	11	0	0	1	0	0	0	0	0	0	0	0	0	0	0	1	0
1	0	1	0	0	0	0	0	0	0	0	0	127	78	94	61	97	16	36.8	5	0	0	1	0	0	0	0	0	0	0	0	0	0	0	0	0
1	0	0	0	0	0	0	0	0	0	0	0	150	80	103	99	97	22	38.4	9	0	0	2	0	2	1	2	0	1	2	0	0	1	0	1	3
0	0	0	0	0	1	0	0	0	0	0	0	193	133	153	59	100	19	36.4	2	0	0	1	0	0	0	0	0	0	0	0	0	0	0	0	0
1	1	1	0	0	0	0	0	0	0	0	0	89	41	57	79	99	16	36.6	6	1	0	1	0	0	0	0	0	0	0	0	0	0	3	0	0
0	0	0	0	0	0	0	0	0	0	0	0	140	80	100	88	98	16	37.4	3	0	0	1	0	0	0	0	0	0	0	0	0	0	0	0	0
0	1	0	0	0	0	0	0	1	1	0	0	101	40	60	60	90	17	36.2	13	0	0	1	0	2	1	1	1	0	0	3	0	0	1	0	3
0	0	1	0	0	0	0	1	0	0	0	0	201	88	126	68	100	13	36.9	6	2	0	0	0	0	0	0	0	0	0	0	0	0	0	0	0
1	0	1	0	0	0	0	0	1	0	0	0	84	31	49	58	93	15	40.8	14	1	0	1	2	3	1	1	1	0	0	2	0	2	3	0	3
0	1	1	0	0	0	0	0	0	0	0	0	128	82	97	70	95	18	37.2	17	0	0	1	0	3	1	1	1	0	0	1	0	0	0	0	3
1	0	1	1	0	0	0	0	0	0	0	0	140	70	93	72	97	18	38	11	0	0	1	0	2	0	0	0	0	0	0	0	0	0	0	3
1	0	1	0	0	0	0	1	0	0	0	1	71	48	56	79	100	20	37.2	8	2	0	1	0	1	0	0	0	0	0	0	0	0	3	0	3
1	1	0	0	0	0	0	0	0	0	0	0	100	63	75	86	100	20	37.2	6	1	0	1	0	0	0	0	0	0	0	0	0	0	2	0	0
1	0	1	0	0	0	0	0	0	0	1	1	140	80	100	71	100	20	36.6	14	0	0	1	0	3	1	1	1	0	0	0	0	0	0	0	3
1	1	0	0	0	1	1	0	0	1	1	1	85	55	65	100	100	12	37.8	5	1	0	0	0	0	0	0	0	0	0	0	0	0	3	1	0
1	1	0	0	0	0	0	0	1	0	0	1	160	90	113	117	97	20	36.9	4	0	2	1	0	0	1	1	1	0	0	0	0	0	0	2	0
1	0	0	0	0	0	0	0	0	0	1	1	158	80	106	116	100	19	38.4	9	0	2	1	0	2	1	2	0	1	0	0	0	1	0	2	3
1	0	1	1	0	0	0	0	0	0	1	0	90	66	74	73	92	20	36.6	10	1	0	1	0	1	0	0	0	0	0	2	0	0	3	0	3
0	1	0	1	0	0	0	0	0	0	0	0	80	40	53	55	97	22	36.9	3	2	0	2	0	0	0	0	0	0	2	0	0	0	3	0	0
0	1	1	0	0	0	0	0	0	0	0	0	141	122	128	80	99	16	38.1	9	0	0	1	0	1	0	0	0	0	0	0	0	1	0	0	3
1	1	0	0	0	0	1	0	0	0	0	1	176	106	129	96	100	15	36.4	10	0	0	1	0	2	1	2	0	1	0	0	0	0	0	1	3
1	1	0	0	0	0	0	0	1	0	1	1	106	59	75	105	100	17	38.3	2	0	1	1	0	0	1	1	1	0	0	0	0	1	1	1	0
1	1	1	0	0	1	0	0	0	1	0	0	140	90	107	75	95	20	37.1	6	0	0	1	0	0	0	0	0	0	0	1	0	0	0	0	0
0	0	1	0	0	1	0	1	0	1	0	0	121	94	103	63	95	18	36.6	13	0	0	1	0	1	0	0	0	0	0	1	0	0	0	0	3
0	0	1	0	0	0	0	1	0	0	0	0	140	90	107	70	97	20	36.1	3	0	0	1	0	0	0	0	0	0	0	0	0	0	0	0	0
0	0	1	0	0	0	0	1	0	0	0	0	140	90	107	70	97	20	36.1	3	0	0	1	0	0	0	0	0	0	0	0	0	0	0	0	0
0	0	0	0	0	0	0	0	1	0	1	0	149	80	103	101	98	19	37.2	0	0	1	1	0	0	1	1	1	0	0	0	0	0	0	1	0
0	1	0	1	0	0	0	0	0	0	0	0	150	80	103	92	97	20	36.4	8	0	0	1	0	1	0	0	0	0	0	0	0	0	0	1	3
1	0	1	0	0	0	0	0	0	0	1	0	130	90	103	90	98	20	36.6	5	0	0	1	0	0	0	0	0	0	0	0	0	0	0	0	0
1	0	0	1	0	0	0	0	0	0	0	1	135	70	92	75	96	16	35.1	15	0	0	1	0	2	1	2	0	1	0	0	0	1	0	0	3
0	1	0	0	0	0	0	0	1	0	0	0	100	60	73	85	95	20	36.7	7	1	0	1	0	0	0	0	0	0	0	1	0	0	2	0	0
0	0	1	0	0	0	0	1	0	0	0	0	100	70	80	76	94	15	37.2	9	1	0	1	0	1	0	0	0	0	0	1	0	0	2	0	3
1	0	0	0	0	1	0	0	0	0	0	0	140	70	93	98	97	20	36.7	4	0	0	1	0	0	0	0	0	0	0	0	0	0	0	1	0
1	0	1	0	0	0	0	0	0	0	0	0	156	119	131	123	97	21	36.8	9	0	2	2	0	2	0	0	0	0	2	0	0	0	0	2	3
0	0	1	1	0	0	0	0	0	0	0	0	102	53	69	55	96	14	36	5	0	0	0	0	0	0	0	0	0	0	0	0	1	1	0	0
0	1	0	0	0	0	0	0	0	0	0	0	121	92	102	118	95	38	37.3	2	0	2	3	0	0	1	1	1	0	3	1	0	0	0	2	0
1	1	0	0	0	0	1	0	0	0	1	0	82	52	62	123	98	24	38	13	1	2	2	0	2	1	2	0	1	2	0	0	0	3	2	3
0	1	0	0	0	0	0	0	0	0	0	0	130	90	103	64	98	20	37.4	5	0	0	1	0	0	0	0	0	0	0	0	0	0	0	0	0
1	0	1	1	0	0	0	0	0	0	0	0	130	80	97	104	96	20	37.3	10	0	1	1	0	2	1	2	0	1	0	0	0	0	0	1	3
1	1	1	0	0	0	0	0	0	0	1	0	136	82	100	78	95	20	37	10	0	0	1	0	1	0	0	0	0	0	1	0	0	0	0	3
1	1	0	0	0	0	0	0	0	0	0	0	120	70	87	72	98	18	36.6	3	0	0	1	0	0	0	0	0	0	0	0	0	0	0	0	0
1	1	0	0	0	0	0	0	0	0	1	1	136	96	109	87	98	22	37.7	0	0	0	2	0	0	0	0	0	0	2	0	0	0	0	0	0
1	0	1	0	0	0	0	0	0	0	0	0	130	70	90	82	57	20	36.8	12	0	0	1	0	2	1	2	0	1	0	3	0	0	0	0	3
0	0	1	1	0	0	1	0	0	0	0	0	120	76	91	81	97	18	37.4	5	0	0	1	0	1	0	0	0	0	0	0	0	0	0	0	3
1	1	1	0	1	0	0	1	0	1	0	0	140	80	100	90	90	18	36.7	15	0	0	1	0	2	1	2	0	1	0	3	0	0	0	0	3
0	1	1	1	0	0	0	1	0	0	0	0	130	70	90	64	95	20	36.7	9	0	0	1	0	1	0	0	0	0	0	1	0	0	0	0	3
1	0	0	0	0	0	0	1	1	0	1	0	115	60	78	77	94	18	36.7	17	0	0	1	0	3	1	1	1	0	0	1	0	0	0	0	3
0	1	0	0	0	0	0	0	0	0	0	0	115	82	93	94	95	24	37	10	0	0	2	0	2	0	0	0	0	2	1	0	0	0	1	3
0	0	1	0	0	0	1	1	0	0	0	0	130	80	97	62	99	18	36.9	5	0	0	1	0	0	0	0	0	0	0	0	0	0	0	0	0
0	0	0	0	0	0	0	0	0	0	1	0	120	80	93	70	98	20	36.8	3	0	0	1	0	0	0	0	0	0	0	0	0	0	0	0	0
0	1	1	1	0	0	0	0	1	0	0	0	170	90	117	83	97	25	36.7	7	0	0	2	0	0	0	0	0	0	3	0	0	0	0	0	0
1	1	1	1	1	0	0	0	0	1	1	0	110	60	77	50	96	20	36.7	6	0	1	1	0	0	0	0	0	0	0	0	0	0	1	1	0
1	1	0	1	0	0	0	0	0	0	0	1	177	103	128	69	97	19	36.8	5	0	0	1	0	0	0	0	0	0	0	0	0	0	0	0	0
0	1	0	0	0	0	0	0	0	0	0	0	119	65	83	117	99	20	37.4	9	0	2	1	0	2	1	2	0	1	0	0	0	0	0	2	3
1	0	0	0	0	0	0	0	0	0	0	0	140	80	100	78	97	20	36.3	4	0	0	1	0	0	0	0	0	0	0	0	0	0	0	0	0
0	0	1	0	0	0	0	0	0	0	0	0	100	60	73	60	96	20	36.3	7	1	0	1	0	0	0	0	0	0	0	0	0	0	2	0	0
0	1	1	1	0	0	0	0	0	0	0	0	108	52	71	54	96	14	34.7	7	0	0	0	2	1	0	0	0	0	0	0	0	3	1	0	3
0	1	0	0	0	0	0	0	0	0	0	0	130	80	97	61	98	20	37.2	0	0	0	1	0	0	0	0	0	0	0	0	0	0	0	0	0
0	1	0	0	0	1	0	0	0	0	0	0	120	80	93	60	95	20	36	9	0	0	1	0	1	0	0	0	0	0	1	0	1	0	0	3
1	0	1	1	0	0	0	0	0	0	0	0	110	60	77	91	96	20	36.4	17	0	0	1	0	3	1	2	0	1	0	0	0	0	1	1	3
0	1	1	1	0	0	0	0	0	0	0	0	115	71	86	74	98	15	36.8	7	0	0	1	0	0	0	0	0	0	0	0	0	0	0	0	0
1	1	1	0	0	0	0	0	0	0	0	0	125	68	87	67	98	18	36.5	14	0	0	1	0	3	1	1	1	0	0	0	0	0	0	0	3
1	0	0	0	0	0	1	0	0	0	0	1	130	80	97	70	98	20	36.5	6	0	0	1	0	0	0	0	0	0	0	0	0	0	0	0	0
1	1	0	0	0	0	0	0	0	0	0	0	220	90	133	152	96	22	36.6	11	2	3	2	0	2	1	2	0	1	2	0	0	0	3	3	3
1	0	0	0	0	0	0	0	0	0	0	0	111	83	92	158	99	20	38	7	0	3	1	0	0	1	1	1	0	0	0	0	0	0	3	0
1	0	0	0	0	0	0	0	0	0	1	0	122	77	92	95	97	18	37.4	0	0	0	1	0	0	0	0	0	0	0	0	0	0	0	1	0
1	1	0	0	0	1	0	0	1	1	0	0	110	70	83	115	97	21	38.9	9	0	2	2	2	3	1	1	1	0	2	0	0	1	1	2	3
0	0	1	0	0	0	0	1	0	0	0	0	131	79	96	102	100	18	36.4	15	0	1	1	0	3	1	2	0	1	0	0	0	0	0	1	3
1	1	0	0	0	0	0	0	0	0	1	1	140	90	107	76	97	20	36.9	3	0	0	1	0	0	0	0	0	0	0	0	0	0	0	0	0
1	0	0	0	0	0	0	0	0	0	0	0	100	95	97	88	95	12	36	9	1	0	0	0	1	0	0	0	0	0	1	0	1	2	0	3
1	1	1	1	0	1	0	0	0	0	1	1	113	76	88	69	97	19	36.3	3	0	0	1	0	0	0	0	0	0	0	0	0	0	0	0	0
1	1	1	1	0	0	0	0	0	0	0	0	165	97	120	75	100	15	36.9	5	0	0	1	0	0	0	0	0	0	0	0	0	0	0	0	0
0	0	1	1	0	0	0	1	1	0	0	0	193	105	134	76	98	20	36.5	5	0	0	1	0	2	1	2	0	1	0	0	0	0	0	0	3
0	0	1	0	0	0	0	0	0	0	0	0	110	65	80	65	98	12	35.5	5	0	0	0	0	0	0	0	0	0	0	0	0	1	1	0	0
1	1	0	0	0	1	0	0	0	1	0	0	145	90	108	99	97	20	36.9	6	0	0	1	0	0	0	0	0	0	0	0	0	0	0	1	0
0	1	0	1	1	0	0	0	0	1	0	0	100	60	73	95	95	20	36.8	8	1	0	1	0	0	0	0	0	0	0	1	0	0	2	1	0
1	0	1	0	0	0	0	1	0	0	1	0	130	80	97	85	95	20	36.5	7	0	0	1	0	0	0	0	0	0	0	1	0	0	0	0	0
0	0	1	0	0	0	0	0	0	0	0	0	155	72	100	69	95	15	36.1	4	0	0	1	0	1	0	0	0	0	0	1	0	0	0	0	3
1	1	1	0	0	0	1	0	0	0	0	1	113	65	81	105	95	28	37.2	6	0	1	2	0	0	1	1	1	0	3	1	0	0	0	1	0
1	1	0	0	0	0	0	0	0	0	0	1	136	67	90	78	97	20	37.1	3	0	0	1	0	0	0	0	0	0	0	0	0	0	0	0	0
1	0	0	0	0	0	0	0	1	0	0	0	177	94	122	113	99	23	36.5	0	0	2	2	0	0	1	1	1	0	2	0	0	0	0	2	0
0	1	0	0	0	0	0	1	0	0	0	1	127	83	98	112	99	26	37	14	0	2	2	0	3	1	2	0	1	3	0	0	0	0	2	3
0	1	0	0	0	0	0	1	0	0	0	1	127	83	98	112	99	26	37	14	0	2	2	0	3	1	2	0	1	3	0	0	0	0	2	3
1	1	0	0	0	0	0	0	0	0	0	0	108	67	81	99	95	12	35.5	11	0	0	0	0	3	1	2	0	1	0	1	0	1	1	1	3
1	0	0	0	0	0	0	0	0	0	0	1	140	80	100	71	96	18	37.4	11	0	0	1	0	1	0	0	0	0	0	0	0	0	0	0	3
0	0	1	1	0	0	0	0	0	0	0	0	111	71	84	78	99	20	35	11	0	0	1	0	2	1	2	0	1	0	0	0	3	0	0	3
1	0	0	1	0	0	0	0	0	0	0	1	110	70	83	61	95	20	36.2	11	0	0	1	0	2	1	1	1	0	0	1	0	0	1	0	3
1	1	0	0	0	0	1	0	0	0	1	1	130	80	97	74	96	20	36.8	5	0	0	1	0	2	1	2	0	1	0	0	0	0	0	0	3
0	0	0	0	0	0	0	0	0	0	0	0	100	60	73	60	96	20	36.6	2	1	0	1	0	0	0	0	0	0	0	0	0	0	2	0	0
1	0	0	0	0	0	0	0	1	1	0	0	120	80	93	73	95	20	36.5	3	0	0	1	0	0	0	0	0	0	0	1	0	0	0	0	0
0	0	1	0	0	0	0	0	0	0	0	1	130	80	97	82	98	20	36.8	3	0	0	1	0	0	0	0	0	0	0	0	0	0	0	0	0
0	0	1	0	0	0	0	0	0	0	0	0	100	46	64	66	100	15	36	6	1	0	1	0	0	0	0	0	0	0	0	0	1	2	0	0
0	0	1	0	0	0	0	0	0	0	0	0	98	53	68	98	98	25	36.8	6	1	0	2	0	0	0	0	0	0	3	0	0	0	2	1	0
0	0	1	1	0	0	0	0	0	0	0	0	95	42	60	60	100	11	35.5	18	1	0	0	0	3	1	1	1	0	1	0	0	1	2	0	3
1	0	1	0	0	0	0	0	0	0	1	1	110	80	90	60	98	20	37.3	12	0	0	1	0	3	1	1	1	0	0	0	0	0	1	0	3
1	1	1	0	0	0	0	0	0	0	1	0	99	79	86	98	94	22	36.8	6	1	0	2	0	0	0	0	0	0	2	1	0	0	2	1	0
0	0	0	0	0	0	0	0	0	0	0	0	142	64	90	68	99	14	36.6	0	0	0	0	0	0	0	0	0	0	0	0	0	0	0	0	0
1	0	1	0	0	0	0	0	0	0	1	0	143	97	112	69	98	20	36.7	6	0	0	1	0	0	0	0	0	0	0	0	0	0	0	0	0
1	1	1	0	0	0	0	0	0	0	1	0	173	87	116	58	98	20	36.6	6	0	0	1	0	0	0	0	0	0	0	0	0	0	0	0	0
0	1	0	0	0	1	0	0	0	1	0	0	130	80	97	91	97	20	36.6	5	0	0	1	0	0	0	0	0	0	0	0	0	0	0	1	0
1	0	0	0	0	0	0	0	0	0	1	1	160	100	120	74	99	20	38.4	7	0	0	1	0	2	0	0	0	0	0	0	0	1	0	0	3
0	1	1	0	0	0	0	0	0	0	0	0	147	64	92	89	96	20	36.6	18	0	0	1	0	3	1	2	0	1	0	0	0	0	0	0	3
0	1	0	1	0	0	0	0	0	0	1	0	122	75	91	87	100	19	36.6	6	0	0	1	0	0	0	0	0	0	0	0	0	0	0	0	0
0	0	0	0	0	1	0	0	0	1	0	0	100	60	73	68	95	20	36.9	11	1	0	1	0	3	1	1	1	0	0	1	0	0	2	0	3
0	0	1	0	0	0	0	1	0	0	1	0	120	80	93	93	97	20	36.1	3	0	0	1	0	0	0	0	0	0	0	0	0	0	0	1	0
0	0	0	0	0	0	0	0	0	0	1	1	160	90	113	74	99	20	36.5	4	0	0	1	0	1	0	0	0	0	0	0	0	0	0	0	3
1	1	0	0	0	0	0	0	0	0	1	1	130	70	90	83	98	20	36.9	2	0	0	1	0	0	0	0	0	0	0	0	0	0	0	0	0
0	1	0	0	1	0	0	0	0	1	0	0	124	60	81	74	95	25	36.8	7	0	0	2	0	0	0	0	0	0	3	1	0	0	0	0	0
0	1	0	1	0	0	0	1	0	0	0	0	110	70	83	82	100	20	36.1	5	0	0	1	0	0	0	0	0	0	0	0	0	0	1	0	0
1	0	0	0	0	0	1	0	0	0	0	0	155	84	108	55	97	20	37.1	2	0	0	1	0	0	0	0	0	0	0	0	0	0	0	0	0
1	0	0	0	0	0	1	0	0	0	0	0	98	58	71	65	97	11	36	2	1	0	0	0	0	0	0	0	0	1	0	0	1	2	0	0
1	1	1	0	0	0	0	0	0	0	0	0	100	65	77	90	96	19	37.2	6	1	0	1	0	0	0	0	0	0	0	0	0	0	2	0	0
0	0	0	0	0	0	0	0	0	0	0	0	120	80	93	63	98	20	36.5	4	0	0	1	0	0	0	0	0	0	0	0	0	0	0	0	0
0	0	1	1	0	0	0	0	0	0	0	1	124	75	91	75	96	20	36.8	5	0	0	1	0	1	0	0	0	0	0	0	0	0	0	0	3
0	0	1	1	0	0	0	0	0	0	0	1	102	64	77	59	96	20	36.7	3	0	0	1	0	0	0	0	0	0	0	0	0	0	1	0	0
1	0	0	0	0	0	0	0	0	0	0	1	126	73	91	63	97	20	36.3	5	0	0	1	0	0	0	0	0	0	0	0	0	0	0	0	0
1	1	0	0	0	0	0	0	0	0	0	0	100	60	73	60	95	13	36.2	5	1	0	0	0	0	0	0	0	0	0	1	0	0	2	0	0
1	1	1	1	0	0	0	0	0	0	0	0	67	54	58	115	100	20	36.5	13	3	2	1	0	3	1	2	0	1	0	0	0	0	3	2	3
0	0	1	0	0	0	0	0	0	0	0	0	93	61	72	81	98	26	37.1	16	1	0	2	0	3	1	2	0	1	3	0	0	0	2	0	3
1	1	0	0	0	1	0	0	1	1	0	0	111	70	84	71	97	20	36.3	2	0	0	1	0	0	0	0	0	0	0	0	0	0	0	0	0
0	0	0	0	0	0	1	0	0	0	0	0	107	69	82	94	98	20	37	8	0	0	1	0	2	0	0	0	0	0	0	0	0	1	1	3
0	0	1	0	0	0	0	0	0	0	0	0	130	50	77	78	100	20	36.6	7	0	0	1	0	0	0	0	0	0	0	0	0	0	0	0	0
1	1	0	1	0	0	0	0	0	0	0	1	110	60	77	87	97	20	36.9	4	0	0	1	0	0	0	0	0	0	0	0	0	0	1	0	0
0	1	1	0	0	0	0	0	0	0	0	0	149	76	100	75	97	18	36.8	6	0	0	1	0	0	0	0	0	0	0	0	0	0	0	0	0
0	0	1	1	0	0	0	1	0	0	0	0	125	71	89	59	95	12	35.9	7	0	0	0	0	1	0	0	0	0	0	1	0	1	0	0	3
0	0	1	1	0	0	0	1	0	0	0	0	110	83	92	109	98	20	37.3	5	0	1	1	0	0	1	1	1	0	0	0	0	0	1	1	0
0	0	1	1	1	0	0	0	0	0	0	0	144	73	97	128	98	16	36.7	7	0	2	1	0	1	0	0	0	0	0	0	0	0	0	2	3
1	1	1	0	1	0	0	0	0	1	0	0	101	57	72	123	72	17	37.2	15	0	2	1	0	3	1	2	0	1	0	3	0	0	1	2	3
1	1	0	0	0	0	0	0	0	0	1	1	167	119	135	138	98	31	37.5	0	0	3	3	0	0	1	1	1	0	3	0	0	0	0	3	0
1	1	1	0	0	0	0	0	0	0	0	0	166	100	122	94	100	23	36.7	9	0	0	2	0	0	0	0	0	0	2	0	0	0	0	1	0
1	1	1	0	1	0	0	1	0	1	0	0	130	75	93	103	100	24	36.1	6	0	1	2	0	0	1	1	1	0	2	0	0	0	0	1	0
1	0	0	1	0	0	0	1	1	0	0	0	128	60	83	58	94	12	37	17	0	0	0	0	3	1	1	1	0	0	1	0	0	0	0	3
0	1	1	1	0	0	0	0	0	0	0	0	97	58	71	69	97	13	33.9	3	1	0	0	2	0	0	0	0	0	0	0	0	3	2	0	0
1	1	1	1	0	0	0	0	0	0	0	0	158	122	134	90	100	16	37	3	0	0	1	0	0	0	0	0	0	0	0	0	0	0	0	0
1	1	1	1	0	0	0	0	0	0	0	0	168	100	123	85	100	18	36.8	9	0	0	1	0	2	1	2	0	1	0	0	0	0	0	0	3
1	1	1	1	1	0	1	0	0	0	0	1	154	80	105	76	95	19	35.1	6	0	0	1	0	3	1	2	0	1	0	1	0	1	0	0	3
1	0	1	0	0	0	0	0	0	0	0	0	130	80	97	72	97	20	36.7	4	0	0	1	0	0	0	0	0	0	0	0	0	0	0	0	0
1	0	0	0	0	0	1	0	0	0	0	0	110	70	83	44	97	20	36.7	2	0	1	1	0	0	0	0	0	0	0	0	0	0	1	1	0
0	0	1	0	0	0	0	0	0	0	0	0	151	71	98	80	96	20	37.2	8	0	0	1	0	1	0	0	0	0	0	0	0	0	0	0	3
0	0	0	1	0	0	0	0	0	0	1	1	113	72	86	68	98	13	34.8	8	0	0	0	2	1	0	0	0	0	0	0	0	3	0	0	3
1	1	0	1	0	0	0	0	0	0	1	1	130	70	90	101	93	22	37.3	12	0	1	2	0	3	1	2	0	1	2	2	0	0	0	1	3
0	1	1	0	0	0	1	0	0	0	1	0	114	90	98	88	97	20	36	5	0	0	1	0	1	0	0	0	0	0	0	0	1	0	0	3
1	1	1	0	0	0	0	0	0	0	0	0	180	116	137	100	97	19	36.8	7	0	0	1	0	0	1	1	1	0	0	0	0	0	0	1	0
1	1	0	0	0	0	0	0	0	0	0	0	140	90	107	63	97	20	37.2	3	0	0	1	0	0	0	0	0	0	0	0	0	0	0	0	0
1	0	0	0	0	0	1	0	1	0	1	0	108	27	54	67	98	16	36	13	0	0	1	0	3	1	1	1	0	0	0	0	1	1	0	3
0	0	0	0	0	0	0	0	0	0	1	0	100	50	67	60	99	13	35.6	0	1	0	0	0	3	1	2	0	1	0	0	0	1	2	0	3
1	1	0	0	0	0	1	0	0	0	0	0	149	79	102	101	100	23	38.3	16	0	1	2	0	3	1	2	0	1	2	0	0	1	0	1	3
0	0	0	0	0	0	0	0	0	0	0	0	121	77	92	74	99	19	36.9	1	0	0	1	0	1	0	0	0	0	0	0	0	0	0	0	3
0	1	0	0	0	0	0	0	0	0	0	0	110	70	83	92	99	18	37.1	2	0	0	1	0	0	0	0	0	0	0	0	0	0	1	1	0
1	1	1	0	0	1	0	0	0	1	0	0	120	78	92	73	96	17	37	14	0	0	1	0	2	1	1	1	0	0	0	0	0	0	0	3
1	0	1	0	0	0	0	0	0	0	0	0	125	76	92	59	98	10	35	5	0	0	0	0	1	0	0	0	0	1	0	0	3	0	0	3
0	1	0	0	0	0	0	0	0	0	0	0	120	80	93	122	98	20	37.9	4	0	2	1	0	0	1	1	1	0	0	0	0	0	0	2	0
1	0	1	0	1	0	0	0	0	0	1	1	118	64	82	83	96	10	35.5	9	0	0	0	0	0	0	0	0	0	1	0	0	1	0	0	0
0	0	0	0	0	0	0	0	0	0	0	0	108	55	73	65	98	17	36.9	0	0	0	1	0	0	0	0	0	0	0	0	0	0	1	0	0
0	1	0	0	0	1	0	0	1	1	0	0	124	67	86	91	99	12	36.7	5	0	0	0	0	1	0	0	0	0	0	0	0	0	0	1	3
1	1	0	0	0	0	0	0	0	0	0	1	128	87	101	123	100	30	38.1	5	0	2	3	0	1	0	0	0	0	3	0	0	1	0	2	3
0	0	1	0	0	1	0	0	0	0	0	0	119	84	96	84	97	19	36.5	2	0	0	1	0	0	0	0	0	0	0	0	0	0	0	0	0
0	1	1	0	0	0	0	0	0	0	0	0	110	70	83	92	96	24	36.7	14	0	0	2	0	3	1	2	0	1	2	0	0	0	1	1	3
0	1	0	1	0	0	0	0	0	0	0	0	100	60	73	97	95	21	37	14	1	0	2	0	2	1	2	0	1	2	1	0	0	2	1	3
0	0	1	0	0	1	0	0	0	0	0	0	122	90	101	88	98	20	37.1	2	0	0	1	0	1	0	0	0	0	0	0	0	0	0	0	3
0	1	1	0	0	0	0	0	0	0	0	0	110	70	83	67	97	20	38.1	5	0	0	1	0	0	0	0	0	0	0	0	0	1	1	0	0
0	0	1	0	0	0	0	0	0	0	0	0	178	70	106	77	98	18	36.5	8	0	0	1	0	0	0	0	0	0	0	0	0	0	0	0	0
0	0	1	1	0	0	0	0	0	0	0	0	131	64	86	100	96	18	35.7	9	0	0	1	0	2	1	2	0	1	0	0	0	1	0	1	3
0	0	1	0	0	0	0	0	0	0	0	0	135	75	95	103	100	25	34.5	10	0	1	2	2	3	1	2	0	1	3	0	0	3	0	1	3
0	0	0	0	0	0	1	0	0	0	0	0	111	55	74	80	97	16	35.2	5	0	0	1	0	1	0	0	0	0	0	0	0	1	0	0	3
0	1	0	0	0	0	1	0	0	0	0	0	110	70	83	114	97	20	36.4	4	0	2	1	0	0	1	1	1	0	0	0	0	0	1	2	0
0	0	0	0	0	0	1	0	1	0	0	0	140	80	100	82	98	20	37.1	0	0	0	1	0	0	1	1	1	0	0	0	0	0	0	0	0
0	1	1	0	0	0	0	0	0	0	0	0	137	89	105	77	97	18	37.1	5	0	0	1	0	0	0	0	0	0	0	0	0	0	0	0	0
0	1	0	0	0	0	0	0	0	0	0	0	133	79	97	69	98	20	36.7	18	0	0	1	0	3	1	1	1	0	0	0	0	0	0	0	3
1	1	0	0	0	0	0	0	0	0	0	1	120	76	91	64	99	20	36.5	3	0	0	1	0	0	0	0	0	0	0	0	0	0	0	0	0
1	1	1	1	0	0	0	0	0	0	0	0	134	80	98	128	96	24	39.6	9	0	2	2	2	1	0	0	0	0	2	0	0	2	0	2	3
1	1	0	1	0	0	0	0	0	0	0	0	110	70	83	106	96	20	36.3	5	0	1	1	0	0	1	1	1	0	0	0	0	0	1	1	0
0	0	0	1	0	0	0	0	0	0	0	0	159	93	115	72	98	19	37	7	0	0	1	0	0	0	0	0	0	0	0	0	0	0	0	0
0	0	1	0	0	0	1	0	0	0	1	0	116	89	98	110	100	24	37.6	15	0	1	2	0	3	1	2	0	1	2	0	0	0	0	1	3
0	1	0	0	0	0	0	0	0	0	0	0	69	42	51	112	89	20	37.6	14	3	2	1	0	3	1	2	0	1	0	3	0	0	3	2	3
1	0	1	1	1	0	0	0	0	1	0	0	140	80	100	83	93	32	37	17	0	0	3	0	3	1	2	0	1	3	2	0	0	0	0	3
0	1	0	0	0	0	0	0	0	0	0	0	110	80	90	64	95	20	36.5	3	0	0	1	0	0	0	0	0	0	0	1	0	0	1	0	0
1	0	1	1	0	0	0	0	1	0	0	0	100	60	73	123	99	24	38.6	17	1	2	2	2	3	1	2	0	1	2	0	0	1	2	2	3
0	0	0	0	1	0	0	0	1	1	0	0	160	83	109	72	97	18	38.5	17	0	0	1	2	3	1	1	1	0	0	0	0	1	0	0	3
1	1	0	0	0	0	0	0	0	0	1	0	210	110	143	123	98	25	37.3	15	2	2	2	0	3	1	2	0	1	3	0	0	0	0	2	3
1	1	0	0	0	0	0	0	0	0	0	1	102	60	74	53	98	18	36.7	2	0	0	1	0	0	0	0	0	0	0	0	0	0	1	0	0
0	0	1	0	0	0	0	0	0	0	0	0	160	100	120	85	97	20	36.7	15	0	0	1	0	3	1	2	0	1	0	0	0	0	0	0	3
0	0	1	0	0	0	0	0	0	0	0	0	120	70	87	88	97	20	36.3	9	0	0	1	0	1	0	0	0	0	0	0	0	0	0	0	3
0	0	1	0	0	0	0	0	0	0	0	0	109	61	77	57	97	10	36	0	0	0	0	0	2	1	2	0	1	1	0	0	1	1	0	3
1	1	1	1	0	0	1	0	0	0	0	1	149	72	98	107	100	17	36.3	9	0	1	1	0	1	0	0	0	0	0	0	0	0	0	1	3
0	1	1	1	1	0	0	0	0	1	0	0	85	53	64	115	97	20	37.4	14	1	2	1	0	2	1	2	0	1	0	0	0	0	3	2	3
1	1	1	0	1	0	0	0	0	1	0	0	100	63	75	64	98	18	36.7	3	1	0	1	0	0	0	0	0	0	0	0	0	0	2	0	0
1	1	1	0	1	0	0	0	1	1	0	0	131	95	107	61	96	18	36.5	14	0	0	1	0	3	1	1	1	0	0	0	0	0	0	0	3
0	1	1	0	0	0	0	0	1	0	0	0	78	46	57	80	100	23	38.3	11	2	0	2	0	2	1	2	0	1	2	0	0	1	3	0	3
0	1	1	0	0	0	0	0	1	0	0	0	81	47	58	73	100	20	36	13	1	0	1	0	2	1	2	0	1	0	0	0	1	3	0	3
1	0	1	0	0	0	0	0	0	0	0	0	110	70	83	76	96	20	36.8	18	0	0	1	0	3	1	1	1	0	0	0	0	0	1	0	3
0	0	0	0	0	0	0	0	0	0	1	0	121	65	84	71	96	10	35.7	4	0	0	0	0	1	0	0	0	0	1	0	0	1	0	0	3
0	0	1	0	0	0	0	0	0	0	1	0	129	82	98	51	98	20	37.2	3	0	0	1	0	0	0	0	0	0	0	0	0	0	0	0	0
0	1	0	0	0	0	1	0	0	0	0	0	154	77	103	58	98	18	36.7	7	0	0	1	0	0	0	0	0	0	0	0	0	0	0	0	0
1	1	1	0	0	0	0	0	0	0	1	0	100	60	73	83	97	21	36.3	2	1	0	2	0	3	1	2	0	1	2	0	0	0	2	0	3
1	1	0	1	0	0	0	0	0	0	0	1	120	80	93	83	98	20	36.7	3	0	0	1	0	0	0	0	0	0	0	0	0	0	0	0	0
0	1	1	1	0	0	0	0	0	0	0	0	140	80	100	73	99	18	36.3	6	0	0	1	0	0	0	0	0	0	0	0	0	0	0	0	0
1	1	0	0	1	0	0	0	0	1	0	0	140	90	107	62	98	20	36.2	3	0	0	1	0	0	0	0	0	0	0	0	0	0	0	0	0
1	0	0	0	0	0	0	0	0	0	1	0	130	80	97	77	98	18	36.4	3	0	0	1	0	0	0	0	0	0	0	0	0	0	0	0	0
0	0	0	0	0	1	0	0	0	0	0	0	120	80	93	81	98	20	36.6	12	0	0	1	0	1	0	0	0	0	0	0	0	0	0	0	3
1	0	1	0	0	0	0	0	0	0	0	0	135	67	90	79	96	20	36.5	7	0	0	1	0	1	0	0	0	0	0	0	0	0	0	0	3
0	0	1	0	0	0	0	0	0	0	0	0	140	77	98	74	100	12	36.1	2	0	0	0	0	0	0	0	0	0	0	0	0	0	0	0	0
1	1	0	0	0	0	0	0	0	0	1	1	130	70	90	112	100	22	36.4	6	0	2	2	0	1	0	0	0	0	2	0	0	0	0	2	3
0	0	0	0	0	0	0	0	0	0	0	0	100	60	73	66	98	20	36.5	2	1	0	1	0	0	0	0	0	0	0	0	0	0	2	0	0
0	0	0	0	0	0	0	0	0	0	0	0	150	80	103	68	95	20	36.4	17	0	0	1	0	2	1	2	0	1	0	1	0	0	0	0	3
1	0	0	0	0	0	1	0	0	0	0	0	130	80	97	94	95	20	36	7	0	0	1	0	0	0	0	0	0	0	1	0	1	0	1	0
0	0	1	0	0	0	0	1	0	0	0	0	133	76	95	47	94	11	34.5	18	0	1	0	2	3	1	1	1	0	1	1	0	3	0	1	3
0	1	1	0	0	0	0	0	0	0	0	0	100	60	73	76	95	18	37.2	18	1	0	1	0	3	1	1	1	0	0	1	0	0	2	0	3
1	0	1	1	0	0	0	0	0	0	0	0	126	77	93	79	97	17	36.2	16	0	0	1	0	3	1	1	1	0	0	0	0	0	0	0	3
1	0	1	1	0	0	0	0	0	0	0	0	131	61	84	65	96	11	35.5	5	0	0	0	0	3	1	2	0	1	1	0	0	1	0	0	3
1	1	0	0	0	1	0	0	0	0	0	0	140	90	107	60	98	20	36.9	0	0	0	1	0	0	0	0	0	0	0	0	0	0	0	0	0
0	1	1	0	0	0	0	0	0	0	0	0	150	90	110	78	96	20	37.2	18	0	0	1	0	3	1	1	1	0	0	0	0	0	0	0	3
1	0	0	0	0	0	0	0	0	0	0	0	130	80	97	95	97	20	37	14	0	0	1	0	3	1	2	0	1	0	0	0	0	0	1	3
1	1	1	0	1	0	0	0	0	1	0	0	112	74	87	76	99	18	36.4	12	0	0	1	0	2	1	2	0	1	0	0	0	0	0	0	3
0	0	0	0	0	0	0	0	0	0	0	0	130	80	97	64	100	20	36.2	6	0	0	1	0	0	0	0	0	0	0	0	0	0	0	0	0
1	0	0	0	0	0	0	0	0	0	0	0	98	70	79	114	95	36	37.7	13	1	2	3	0	2	1	2	0	1	3	1	0	0	2	2	3
1	0	0	0	0	0	0	0	0	0	0	0	97	70	79	75	98	26	36.7	6	1	0	2	0	1	0	0	0	0	3	0	0	0	2	0	3
1	1	0	1	0	0	1	0	0	0	0	1	103	68	80	79	96	18	36.2	6	0	0	1	0	1	0	0	0	0	0	0	0	0	1	0	3
0	0	0	0	0	0	0	0	0	0	1	0	142	103	116	125	100	28	36.9	2	0	2	2	0	0	1	1	1	0	3	0	0	0	0	2	0
0	0	1	0	0	0	0	0	0	0	0	0	140	90	107	79	98	20	36	4	0	0	1	0	0	0	0	0	0	0	0	0	1	0	0	0
1	0	0	0	0	0	0	0	0	0	1	0	117	87	97	86	96	20	36.6	4	0	0	1	0	1	0	0	0	0	0	0	0	0	0	0	3
0	1	0	0	0	0	0	0	0	0	0	0	109	72	84	88	99	18	37.6	0	0	0	1	0	0	0	0	0	0	0	0	0	0	1	0	0
0	0	0	0	0	0	0	0	0	0	0	0	139	75	96	50	100	15	36.3	7	0	1	1	0	0	0	0	0	0	0	0	0	0	0	1	0
1	0	0	0	0	0	0	0	0	0	0	1	119	71	87	82	100	20	37.4	5	0	0	1	0	1	0	0	0	0	0	0	0	0	0	0	3
0	0	1	0	0	0	0	0	0	0	0	0	100	60	73	67	97	20	36.4	3	1	0	1	0	0	0	0	0	0	0	0	0	0	2	0	0
0	0	1	1	0	0	0	0	0	0	0	0	101	64	76	103	99	20	37.9	6	0	1	1	0	0	1	1	1	0	0	0	0	0	1	1	0
1	0	0	0	0	0	0	0	0	1	0	0	124	75	91	57	98	20	37.1	3	0	0	1	0	0	0	0	0	0	0	0	0	0	0	0	0
1	1	0	0	0	0	0	0	0	0	1	1	120	80	93	88	97	18	36.9	8	0	0	1	0	1	0	0	0	0	0	0	0	0	0	0	3
1	1	0	0	0	0	0	0	0	0	1	1	110	70	83	68	98	18	36.9	6	0	0	1	0	0	0	0	0	0	0	0	0	0	1	0	0
0	1	1	1	0	0	0	0	0	0	0	0	120	80	93	66	100	18	36.4	16	0	0	1	0	3	1	1	1	0	0	0	0	0	0	0	3
1	1	0	0	0	0	0	0	0	0	0	0	117	67	84	70	99	20	36.8	18	0	0	1	0	3	1	1	1	0	0	0	0	0	0	0	3
1	1	1	1	0	1	0	0	0	1	0	0	100	60	73	110	96	22	37.5	9	1	1	2	0	1	0	0	0	0	2	0	0	0	2	1	3
0	1	0	0	0	1	0	0	0	0	0	1	100	60	73	100	93	18	37.6	5	1	0	1	0	1	0	0	0	0	0	2	0	0	2	1	3
0	1	1	1	0	0	0	0	0	0	0	0	166	89	115	108	97	20	37.3	6	0	1	1	0	0	1	1	1	0	0	0	0	0	0	1	0
1	0	0	0	0	0	0	0	0	0	0	0	110	80	90	89	97	20	36.6	7	0	0	1	0	0	0	0	0	0	0	0	0	0	1	0	0
1	1	0	0	0	0	0	0	0	0	0	0	110	70	83	88	95	22	37.5	7	0	0	2	0	0	0	0	0	0	2	1	0	0	1	0	0
1	0	0	0	0	0	0	0	0	0	0	0	149	66	94	71	93	18	36.8	6	0	0	1	0	0	0	0	0	0	0	2	0	0	0	0	0
1	1	0	0	0	1	0	0	0	1	0	0	130	90	103	117	97	23	38.9	10	0	2	2	2	1	0	0	0	0	2	0	0	1	0	2	3
1	0	1	0	0	0	0	1	0	0	0	0	130	70	90	73	97	20	36.2	5	0	0	1	0	0	0	0	0	0	0	0	0	0	0	0	0
1	0	1	0	0	0	0	0	0	0	0	0	120	80	93	78	96	19	36.9	3	0	0	1	0	0	0	0	0	0	0	0	0	0	0	0	0
0	0	0	0	0	0	0	1	0	0	0	0	120	80	93	83	97	20	36	6	0	0	1	0	0	0	0	0	0	0	0	0	1	0	0	0
1	1	1	1	0	0	0	0	0	0	1	1	173	116	135	121	100	21	36.4	9	0	2	2	0	2	1	2	0	1	2	0	0	0	0	2	3
1	1	0	0	0	0	0	0	0	0	0	0	130	90	103	66	96	20	36.6	5	0	0	1	0	0	0	0	0	0	0	0	0	0	0	0	0
1	1	1	1	0	0	0	0	0	0	0	0	104	70	81	78	100	18	37.3	15	0	0	1	0	3	1	1	1	0	0	0	0	0	1	0	3
1	0	1	0	0	0	0	0	0	0	1	1	110	60	77	88	97	20	36.2	3	0	0	1	0	0	0	0	0	0	0	0	0	0	1	0	0
1	0	1	0	0	0	0	0	0	0	1	1	140	80	100	82	96	18	36.4	4	0	0	1	0	1	0	0	0	0	0	0	0	0	0	0	3
1	0	0	0	0	0	1	0	0	0	0	1	130	80	97	82	96	20	37.4	11	0	0	1	0	0	0	0	0	0	0	0	0	0	0	0	0
0	0	1	1	0	0	1	0	0	0	0	0	168	64	99	130	91	25	35.7	19	0	3	2	0	3	1	2	0	1	3	3	0	1	0	2	3
1	0	1	1	0	0	0	1	0	0	0	0	128	89	102	121	96	26	37.7	17	0	2	2	0	3	1	2	0	1	3	0	0	0	0	2	3
1	1	1	0	0	0	0	0	0	0	0	1	150	80	103	99	99	20	36.6	2	0	0	1	0	0	0	0	0	0	0	0	0	0	0	1	0
1	0	0	0	0	0	0	0	0	0	0	0	140	100	113	78	97	20	36.6	8	0	0	1	0	0	0	0	0	0	0	0	0	0	0	0	0
0	1	1	1	0	0	0	0	1	0	0	0	137	64	88	57	98	20	36.6	6	0	0	1	0	0	1	1	1	0	0	0	0	0	0	0	0
1	0	0	0	0	0	0	0	0	0	1	1	140	80	100	80	95	20	37.1	0	0	0	1	0	3	1	2	0	1	0	1	0	0	0	0	3
0	0	0	0	0	0	0	0	0	0	0	0	120	80	93	68	98	20	36.3	12	0	0	1	0	3	1	1	1	0	0	0	0	0	0	0	3
1	1	1	1	0	0	0	0	0	1	0	1	120	80	93	78	97	20	36.6	3	0	0	1	0	0	0	0	0	0	0	0	0	0	0	0	0
1	0	1	0	0	0	1	0	0	0	0	0	134	88	103	95	99	20	37.6	17	0	0	1	0	3	1	2	0	1	0	0	0	0	0	1	3
1	0	1	0	0	0	0	0	0	0	0	0	130	50	77	50	95	12	36.5	4	0	1	0	0	0	0	0	0	0	0	1	0	0	0	1	0
1	1	1	0	0	0	0	0	0	0	0	0	140	80	100	80	95	20	37.1	6	0	0	1	0	0	0	0	0	0	0	1	0	0	0	0	0
1	1	1	0	0	0	0	1	0	0	0	0	174	84	114	86	96	18	36.8	7	0	0	1	0	1	0	0	0	0	0	0	0	0	0	0	3
0	1	0	0	0	0	0	0	0	0	0	0	120	80	93	99	99	20	36.4	3	0	0	1	0	0	0	0	0	0	0	0	0	0	0	1	0
0	1	1	0	0	0	0	0	0	0	0	0	137	71	93	84	99	20	37.5	15	0	0	1	0	2	1	2	0	1	0	0	0	0	0	0	3
1	0	1	0	0	0	0	0	0	0	1	1	130	70	90	90	95	26	36.5	3	0	0	2	0	0	0	0	0	0	3	1	0	0	0	0	0
0	0	0	0	0	0	0	0	0	0	0	0	106	70	82	66	96	20	36.1	2	0	0	1	0	1	0	0	0	0	0	0	0	0	1	0	3
1	1	0	0	0	0	0	0	0	0	0	0	137	85	102	52	95	18	36.7	3	0	0	1	0	0	0	0	0	0	0	1	0	0	0	0	0
0	0	1	1	0	0	1	0	0	0	0	0	130	80	97	82	96	18	37	6	0	0	1	0	0	0	0	0	0	0	0	0	0	0	0	0
0	0	1	1	0	0	1	0	0	0	0	0	130	80	97	85	94	20	37.7	6	0	0	1	0	0	0	0	0	0	0	1	0	0	0	0	0
0	1	1	1	0	0	0	0	0	0	0	0	140	80	100	116	98	20	36.9	6	0	2	1	0	0	1	1	1	0	0	0	0	0	0	2	0
1	1	0	0	0	0	0	0	0	0	0	0	145	96	112	152	99	44	38.6	15	0	3	3	2	3	1	2	0	1	3	0	0	1	0	3	3
1	1	0	0	0	0	0	0	1	0	0	0	139	101	114	105	97	20	37.2	7	0	1	1	0	0	1	1	1	0	0	0	0	0	0	1	0
0	1	0	0	0	0	0	0	0	1	0	0	160	100	120	92	95	20	37.1	10	0	0	1	0	1	0	0	0	0	0	1	0	0	0	1	3
0	1	1	0	0	1	1	0	0	0	0	0	140	90	107	74	96	20	37.5	11	0	0	1	0	2	1	2	0	1	0	0	0	0	0	0	3
0	0	0	0	0	0	0	0	1	0	0	0	140	98	112	68	96	20	36.9	7	0	0	1	0	1	0	0	0	0	0	0	0	0	0	0	3
1	1	1	0	0	0	1	0	0	0	1	0	156	52	87	54	100	13	36	17	0	0	0	0	3	1	1	1	0	0	0	0	1	0	0	3
0	1	1	0	0	0	0	0	0	0	0	0	156	78	104	80	98	18	36.9	6	0	0	1	0	0	0	0	0	0	0	0	0	0	0	0	0
0	0	0	1	0	0	0	0	0	0	0	0	130	80	97	80	98	17	36.5	3	0	0	1	0	0	0	0	0	0	0	0	0	0	0	0	0
1	1	1	1	0	0	0	1	0	0	0	0	100	60	73	92	95	20	36.2	8	1	0	1	0	0	0	0	0	0	0	1	0	0	2	1	0
1	0	1	1	1	0	0	0	0	0	0	0	126	71	89	71	100	20	37.3	15	0	0	1	0	3	1	1	1	0	0	0	0	0	0	0	3
0	0	1	0	0	0	0	0	0	0	0	0	130	80	97	78	96	20	37.3	8	0	0	1	0	0	0	0	0	0	0	0	0	0	0	0	0
0	0	1	0	1	1	0	1	1	1	0	0	110	80	90	144	91	16	36.9	17	0	3	1	0	3	1	2	0	1	0	3	0	0	1	3	3
1	0	0	0	0	0	0	0	0	0	1	0	150	90	110	66	98	18	36.5	5	0	0	1	0	0	0	0	0	0	0	0	0	0	0	0	0
1	1	0	0	0	0	0	0	0	0	0	0	130	80	97	98	96	20	36.8	0	0	0	1	0	0	0	0	0	0	0	0	0	0	0	1	0
1	0	1	1	0	0	1	0	0	0	1	1	145	76	99	74	100	20	36.8	7	0	0	1	0	0	0	0	0	0	0	0	0	0	0	0	0
1	0	1	1	0	0	1	0	0	0	1	1	125	52	76	48	96	13	35.9	7	0	1	0	0	1	0	0	0	0	0	0	1	1	0	1	3
0	0	1	1	0	0	1	0	0	0	0	0	140	80	100	68	98	20	36.9	10	0	0	1	0	0	0	0	0	0	0	0	0	0	0	0	0
0	1	0	0	1	0	0	0	0	1	0	0	153	113	126	120	99	20	38	6	0	2	1	0	3	1	2	0	1	0	0	0	0	0	2	3
1	1	1	0	0	0	0	0	0	0	0	0	105	70	82	158	99	26	37.7	10	0	3	2	0	1	0	0	0	0	3	0	0	0	1	3	3
1	1	1	0	0	0	0	1	0	0	0	1	140	90	107	92	98	20	37	0	0	0	1	0	0	0	0	0	0	0	0	0	0	0	1	0
1	1	0	0	0	0	0	0	0	0	0	0	143	79	100	64	99	16	36	5	0	0	1	0	0	0	0	0	0	0	0	0	1	0	0	0
1	0	1	1	0	1	0	0	0	0	0	0	120	60	80	71	96	20	36.3	18	0	0	1	0	3	1	1	1	0	0	0	0	0	0	0	3
1	1	1	1	0	1	0	0	0	1	1	0	128	77	94	68	97	16	36.2	6	0	0	1	0	0	0	0	0	0	0	0	0	0	0	0	0
0	0	1	0	0	0	0	0	0	0	0	0	130	80	97	68	97	18	37.3	6	0	0	1	0	0	0	0	0	0	0	0	0	0	0	0	0
0	0	0	0	0	0	0	0	0	0	0	0	124	110	115	97	90	17	36.7	2	0	0	1	0	0	0	0	0	0	0	3	0	0	0	1	0
1	0	0	0	0	0	0	0	0	0	0	0	127	58	81	74	96	18	36.4	3	0	0	1	0	0	0	0	0	0	0	0	0	0	0	0	0
0	1	1	0	0	0	0	0	0	0	0	0	150	130	137	63	100	17	36.8	2	0	0	1	0	0	0	0	0	0	0	0	0	0	0	0	0
0	1	1	0	0	0	0	1	0	0	0	0	110	70	83	101	98	20	37.7	6	0	1	1	0	0	1	1	1	0	0	0	0	0	1	1	0
0	1	0	1	0	1	0	0	0	0	0	0	110	70	83	96	96	16	37.3	12	0	0	1	0	0	0	0	0	0	0	0	0	0	1	1	0
1	0	0	0	0	0	0	0	0	0	0	0	177	103	128	85	97	18	37	2	0	0	1	0	0	0	0	0	0	0	0	0	0	0	0	0
1	0	0	0	0	0	0	0	0	0	1	1	120	80	93	72	98	20	36.7	2	0	0	1	0	0	0	0	0	0	0	0	0	0	0	0	0
1	0	0	0	0	0	0	0	0	0	0	0	160	79	106	78	96	20	36	12	0	0	1	0	2	1	2	0	1	0	0	0	1	0	0	3
0	1	0	1	0	1	1	0	0	0	0	0	101	68	79	144	95	28	37.5	9	0	3	2	0	1	0	0	0	0	3	1	0	0	1	3	3
0	0	0	0	0	0	0	0	0	0	0	0	109	53	72	65	95	16	36.2	1	0	0	1	0	1	0	0	0	0	0	1	0	0	1	0	3
0	0	0	1	0	0	1	0	0	0	0	0	138	90	106	101	100	19	36.6	3	0	1	1	0	0	1	1	1	0	0	0	0	0	0	1	0
0	1	0	0	0	0	1	0	1	0	0	0	154	60	91	77	98	25	38	16	0	0	2	0	3	1	1	1	0	3	0	0	0	0	0	3
1	1	1	1	0	0	1	0	0	0	1	1	130	90	103	82	98	20	37.4	5	0	0	1	0	0	0	0	0	0	0	0	0	0	0	0	0
0	0	1	0	0	0	1	1	0	0	0	0	70	40	50	120	99	24	37.8	18	3	2	2	0	3	1	2	0	1	2	0	0	0	3	2	3
1	0	1	1	0	0	0	0	0	0	1	0	120	70	87	73	96	19	37.7	15	0	0	1	0	3	1	1	1	0	0	0	0	0	0	0	3
0	0	0	0	0	0	0	0	0	0	0	0	124	67	86	87	100	12	35.7	15	0	0	0	0	3	1	2	0	1	0	0	0	1	0	0	3
1	0	1	0	0	0	0	0	0	0	0	0	112	53	73	49	100	10	35.8	11	0	1	0	0	2	0	0	0	0	1	0	1	1	0	1	3
0	0	1	1	0	0	0	0	0	0	0	0	124	75	91	81	97	18	36.5	6	0	0	1	0	0	0	0	0	0	0	0	0	0	0	0	0
1	0	0	0	0	0	1	0	0	0	0	0	101	59	73	78	100	17	36.3	17	0	0	1	0	3	1	1	1	0	0	0	0	0	1	0	3
0	0	0	0	0	0	0	1	0	0	0	0	130	80	97	75	95	20	36.6	3	0	0	1	0	0	0	0	0	0	0	1	0	0	0	0	0
1	0	1	1	0	0	0	0	0	0	0	0	177	90	119	98	98	23	36.4	7	0	0	2	0	0	0	0	0	0	2	0	1	0	0	1	0
1	0	1	1	0	0	0	0	0	0	0	0	130	90	103	90	97	20	36.8	12	0	0	1	0	2	1	2	0	1	0	0	0	0	0	0	3
1	0	0	0	0	0	0	0	0	0	1	1	100	60	73	96	98	20	36.9	7	1	0	1	0	1	0	0	0	0	0	0	0	0	2	1	3
1	1	0	0	0	0	0	0	1	0	1	0	110	70	83	118	98	20	36.7	0	0	2	1	0	0	1	1	1	0	0	0	0	0	1	2	0
1	1	0	1	0	0	0	0	0	0	0	0	117	103	108	75	100	18	36.4	8	0	0	1	0	0	0	0	0	0	0	0	0	0	0	0	0
1	0	1	0	0	0	0	0	0	0	0	0	110	60	77	68	98	98	36.9	6	0	0	3	0	0	0	0	0	0	3	0	0	0	1	0	0
1	0	0	0	0	1	0	0	1	1	1	0	160	80	107	104	96	20	36.5	8	0	1	1	0	2	1	1	1	0	0	0	0	0	0	1	3
0	1	1	1	0	0	0	1	0	0	0	0	140	90	107	60	96	20	36.8	8	0	0	1	0	0	0	0	0	0	0	0	0	0	0	0	0
1	0	0	0	0	0	1	0	0	0	1	0	120	80	93	78	98	20	36.9	3	0	0	1	0	0	0	0	0	0	0	0	0	0	0	0	0
1	1	1	1	0	1	0	0	0	1	0	0	150	103	119	119	96	20	36	6	0	2	1	0	0	1	1	1	0	0	0	0	1	0	2	0
0	0	0	0	0	0	1	0	0	0	0	0	139	77	98	88	100	12	36.7	18	0	0	0	0	3	1	2	0	1	0	0	0	0	0	0	3
1	1	0	0	0	0	0	0	1	0	1	0	119	83	95	64	100	14	37.1	17	0	0	0	0	3	1	1	1	0	0	0	0	0	0	0	3
1	0	0	0	0	0	0	0	0	0	1	1	158	112	127	110	100	14	36.8	17	0	1	0	0	3	1	2	0	1	0	0	0	0	0	1	3
0	0	0	0	0	0	0	0	0	0	0	0	120	70	87	75	94	20	37	10	0	0	1	0	3	1	1	1	0	0	1	0	0	0	0	3
0	0	1	0	0	0	1	1	0	0	0	0	130	80	97	96	100	20	37.3	3	0	0	1	0	0	0	0	0	0	0	0	0	0	0	1	0
0	1	1	0	0	0	0	1	0	0	0	0	161	133	142	87	100	20	37.3	8	0	0	1	0	1	0	0	0	0	0	0	0	0	0	0	3
0	0	0	0	0	0	0	0	0	0	0	0	82	61	68	97	100	25	37	1	1	0	2	0	1	0	0	0	0	3	0	0	0	3	1	3
1	1	0	0	0	0	0	0	0	0	0	0	139	91	107	62	97	12	36.5	5	0	0	0	0	0	0	0	0	0	0	0	0	0	0	0	0
1	1	0	0	0	0	0	0	1	0	1	1	106	63	77	58	94	10	34.9	17	0	0	0	2	3	1	1	1	0	1	1	0	3	1	0	3
0	0	0	1	0	0	0	0	0	0	0	0	120	70	87	80	98	20	37.3	7	0	0	1	0	0	0	0	0	0	0	0	0	0	0	0	0
1	1	1	0	0	0	0	0	0	0	0	0	122	94	103	61	96	19	36.1	3	0	0	1	0	0	0	0	0	0	0	0	0	0	0	0	0
0	0	0	0	0	1	0	0	0	1	1	0	166	98	121	50	98	20	36.4	2	0	1	1	0	0	0	0	0	0	0	0	0	0	0	1	0
0	0	0	0	0	1	0	0	0	1	1	0	116	73	87	68	100	20	36.5	10	0	0	1	0	2	1	1	1	0	0	0	0	0	0	0	3
1	1	0	0	1	1	0	0	0	1	0	0	94	45	61	75	100	25	37.1	8	1	0	2	0	1	0	0	0	0	3	0	0	0	2	0	3
1	1	1	0	0	0	0	0	0	0	0	0	101	58	72	88	95	18	37.6	6	0	0	1	0	0	0	0	0	0	0	1	0	0	1	0	0
0	1	1	1	0	0	0	0	0	0	0	0	160	90	113	89	97	18	37	5	0	0	1	0	0	0	0	0	0	0	0	0	0	0	0	0
0	0	0	0	0	0	0	0	1	0	0	0	120	80	93	120	97	20	37.2	7	0	2	1	0	2	1	1	1	0	0	0	0	0	0	2	3
1	0	0	0	0	0	1	0	0	0	0	0	130	80	97	75	98	20	36.5	0	0	0	1	0	0	0	0	0	0	0	0	0	0	0	0	0
1	1	0	0	0	0	0	0	0	0	0	1	143	90	108	83	98	17	36.9	3	0	0	1	0	0	0	0	0	0	0	0	0	0	0	0	0
1	1	1	1	0	0	0	1	0	0	0	0	153	93	113	91	96	18	37.4	5	0	0	1	0	0	0	0	0	0	0	0	0	0	0	1	0
1	1	0	0	1	0	0	0	0	0	0	1	130	80	97	70	100	20	36.7	3	0	0	1	0	0	0	0	0	0	0	0	1	0	0	0	0
0	0	0	0	0	0	0	0	0	0	0	0	120	80	93	71	98	20	36.8	2	0	0	1	0	0	0	0	0	0	0	0	0	0	0	0	0
1	1	0	0	0	0	0	0	0	0	0	0	100	60	73	103	97	20	36.3	8	1	1	1	0	1	0	0	0	0	0	0	0	0	2	1	3
0	1	1	1	0	0	0	0	0	0	0	0	182	80	114	77	96	17	37	7	0	0	1	0	0	0	0	0	0	0	0	0	0	0	0	0
1	1	0	0	0	0	0	0	1	0	1	1	86	45	59	101	96	18	36.5	2	1	1	1	0	0	1	1	1	0	0	0	0	0	3	1	0
0	0	0	0	0	0	0	0	0	0	0	0	110	70	83	78	96	20	36.4	0	0	0	1	0	0	0	0	0	0	0	0	0	0	1	0	0
0	1	1	1	0	0	0	0	0	1	0	0	120	80	93	100	96	20	36.3	6	0	0	1	0	0	0	0	0	0	0	0	0	0	0	1	0
1	0	0	0	0	0	0	0	0	0	0	0	102	73	83	56	100	16	37.2	6	0	0	1	0	0	0	0	0	0	0	0	0	0	1	0	0
1	1	1	0	0	1	0	0	1	0	0	0	124	65	85	88	95	20	37	6	0	0	1	0	0	0	0	0	0	0	1	0	0	0	0	0
0	1	0	0	0	0	0	0	0	0	0	0	108	76	87	76	95	18	36.4	0	0	0	1	0	0	0	0	0	0	0	1	0	0	1	0	0
0	1	1	1	0	0	0	0	0	0	0	0	100	60	73	86	99	22	37.1	14	1	0	2	0	0	0	0	0	0	2	0	0	0	2	0	0
0	0	1	0	0	0	1	0	0	0	1	0	120	80	93	66	96	18	36.7	3	0	0	1	0	0	0	0	0	0	0	0	0	0	0	0	0
1	1	0	0	0	0	0	0	0	0	1	0	80	60	67	85	94	20	36.6	12	2	0	1	0	3	1	2	0	1	0	1	0	0	3	0	3
1	1	1	0	0	0	0	1	0	0	1	0	193	117	142	140	100	23	37.4	15	0	3	2	0	3	1	2	0	1	2	0	0	0	0	3	3
1	0	1	0	0	0	0	0	0	0	1	1	140	80	100	82	98	20	36.2	4	0	0	1	0	0	0	0	0	0	0	0	0	0	0	0	0
1	0	0	0	0	0	0	0	0	0	0	0	140	100	113	81	97	20	36	12	0	0	1	0	3	1	2	0	1	0	0	0	1	0	0	3
1	0	1	0	1	0	0	0	0	1	1	0	177	112	134	75	99	20	38	15	0	0	1	0	3	1	1	1	0	0	0	0	0	0	0	3
1	1	0	0	0	0	1	0	0	0	0	0	76	27	43	120	100	30	36.3	15	2	2	3	0	3	1	2	0	1	3	0	0	0	3	2	3
1	1	1	0	0	0	0	0	0	0	1	1	133	71	92	169	96	23	37.8	2	0	3	2	0	1	0	0	0	0	2	0	0	0	0	3	3
1	1	0	1	1	1	0	0	0	1	0	0	155	70	98	102	94	19	38.4	6	0	1	1	0	0	1	1	1	0	0	1	0	1	0	1	0
1	0	1	0	0	1	0	1	0	1	0	0	131	82	98	67	100	22	37	5	0	0	2	0	1	0	0	0	0	2	0	0	0	0	0	3
1	0	1	0	0	1	0	1	0	1	0	0	142	81	101	60	94	23	37.1	10	0	0	2	0	2	1	2	0	1	2	1	0	0	0	0	3
1	0	1	0	0	0	0	0	1	0	0	1	114	61	79	45	98	11	33.8	17	0	1	0	2	3	1	1	1	0	1	0	0	3	0	1	3
1	0	0	0	0	0	0	0	0	0	0	0	120	80	93	116	98	20	37.9	5	0	2	1	0	1	0	0	0	0	0	0	0	0	0	2	3
1	0	1	0	0	0	1	0	0	0	0	0	125	68	87	80	100	17	37.7	18	0	0	1	0	3	1	1	1	0	0	0	0	0	0	0	3
1	1	0	0	0	0	0	0	0	0	0	0	190	120	143	80	98	20	36.5	3	0	0	1	0	0	0	0	0	0	0	0	0	0	0	0	0
0	0	0	0	0	0	0	0	0	0	0	0	120	80	93	90	100	26	38.9	10	0	0	2	2	2	1	2	0	1	3	0	0	1	0	0	3
1	1	1	0	0	1	0	0	0	1	0	0	112	70	84	106	97	22	36.8	14	0	1	2	0	2	1	2	0	1	2	0	0	0	0	1	3
0	0	0	0	0	0	0	1	0	0	0	0	120	80	93	80	95	18	36.5	6	0	0	1	0	1	0	0	0	0	0	1	0	0	0	0	3
0	0	0	0	0	0	0	0	0	0	0	0	120	80	93	84	95	18	36.8	2	0	0	1	0	0	0	0	0	0	0	1	0	0	0	0	0
0	1	0	0	0	0	0	0	0	0	0	0	120	80	93	62	96	20	37.2	3	0	0	1	0	1	0	0	0	0	0	0	0	0	0	0	3
1	0	0	0	0	0	0	0	0	0	0	1	206	136	159	95	96	19	36.9	0	2	0	1	0	0	0	0	0	0	0	0	0	0	0	1	0
1	1	0	0	0	0	0	0	0	0	0	0	110	70	83	60	98	20	36.2	2	0	0	1	0	2	1	2	0	1	0	0	0	0	1	0	3
1	1	0	1	1	0	0	0	1	1	1	0	153	99	117	106	98	24	37.5	5	0	1	2	0	0	1	1	1	0	2	0	0	0	0	1	0
1	1	1	1	0	0	0	1	0	0	0	1	141	79	100	80	97	20	36.2	3	0	0	1	0	0	0	0	0	0	0	0	0	0	0	0	0
0	0	1	0	0	0	0	0	0	0	0	0	116	56	76	62	97	20	37.1	8	0	0	1	0	1	0	0	0	0	0	0	0	0	0	0	3
0	1	0	0	0	0	0	0	0	0	1	0	234	117	156	80	98	20	37	5	2	0	1	0	0	0	0	0	0	0	0	0	0	3	0	0
0	1	1	1	0	0	0	0	0	0	0	0	170	100	123	99	99	34	37.6	10	0	0	3	0	2	1	2	0	1	3	0	0	0	0	1	3
1	0	1	0	0	0	0	0	0	0	1	1	136	97	110	68	100	15	36.9	0	0	0	1	0	0	0	0	0	0	0	0	0	0	0	0	0
1	1	0	0	0	0	0	0	0	0	0	1	130	70	90	65	95	18	36.8	6	0	0	1	0	0	0	0	0	0	0	1	0	0	0	0	0
1	1	0	0	1	0	0	0	1	1	1	1	140	80	100	72	97	20	36.3	3	0	0	1	0	0	0	0	0	0	0	0	0	0	0	0	0
0	0	1	1	0	0	0	1	0	0	0	0	160	100	120	110	99	22	37.4	17	0	1	2	0	3	1	2	0	1	2	0	0	0	0	1	3
0	0	1	1	0	0	0	1	0	0	0	0	126	80	95	86	100	39	37.5	18	0	0	3	0	3	1	2	0	1	3	0	0	0	0	0	3
1	0	0	0	0	0	0	0	0	0	0	0	134	84	101	92	100	13	37.5	4	0	0	0	0	0	0	0	0	0	0	0	0	0	0	1	0
1	0	0	0	0	0	0	0	0	0	0	0	109	60	76	90	100	10	35.1	13	0	0	0	0	3	1	2	0	1	1	0	0	1	1	0	3
1	0	0	0	0	0	0	0	0	0	0	0	121	71	88	87	100	20	36.9	12	0	0	1	0	3	1	2	0	1	0	0	0	0	0	0	3
1	1	0	0	0	0	0	0	0	0	0	1	120	80	93	61	95	20	36.4	8	0	0	1	0	1	0	0	0	0	0	1	0	0	0	0	3
1	0	0	0	0	0	1	1	1	0	1	0	125	70	88	44	98	11	35.6	15	0	1	0	0	3	1	1	1	0	1	0	0	1	0	1	3
1	0	0	1	0	0	0	0	0	0	1	0	190	80	117	76	94	18	36.5	7	0	0	1	0	0	0	0	0	0	0	1	0	0	0	0	0
1	0	1	0	0	1	0	0	0	1	0	0	190	123	145	87	94	20	36.7	3	0	0	1	0	0	0	0	0	0	0	1	0	0	0	0	0
0	1	1	1	0	0	0	0	0	0	0	0	120	80	93	68	97	20	37	6	0	0	1	0	0	0	0	0	0	0	0	0	0	0	0	0
0	1	0	0	0	1	0	0	0	1	0	0	79	43	55	75	96	14	36	13	2	0	0	0	1	0	0	0	0	0	0	0	1	3	0	3
1	1	0	0	0	0	0	1	0	0	0	0	140	80	100	86	98	20	36.3	10	0	0	1	0	0	0	0	0	0	0	0	0	0	0	0	0
0	1	0	0	0	0	0	0	0	0	1	0	145	85	105	64	98	17	37.2	13	0	0	1	0	2	1	2	0	1	0	0	0	0	0	0	3
0	0	0	0	0	0	0	0	0	0	0	0	63	50	54	60	100	12	36.6	5	3	0	0	0	0	0	0	0	0	0	0	0	0	3	0	0
1	1	0	0	0	0	0	0	0	0	1	1	90	42	58	78	98	12	37	9	1	0	0	0	2	0	0	0	0	0	0	0	0	3	0	3
0	0	0	0	0	0	0	0	0	0	0	0	163	95	118	97	100	11	36.4	7	0	0	0	0	0	0	0	0	0	1	0	0	0	0	1	0
0	1	0	0	0	0	0	0	0	0	0	0	161	107	125	117	95	50	37.2	11	0	2	3	0	1	0	0	0	0	3	1	0	0	0	2	3
0	1	1	0	0	0	0	0	0	0	0	0	140	70	93	67	96	21	36.8	6	0	0	2	0	0	0	0	0	0	2	0	0	0	0	0	0
0	0	0	0	0	0	0	0	0	0	0	0	100	60	73	64	99	19	36.6	9	1	0	1	0	0	0	0	0	0	0	0	0	0	2	0	0
0	0	1	1	0	0	0	0	0	0	0	0	80	60	67	92	90	20	36.8	7	2	0	1	0	0	0	0	0	0	0	3	0	0	3	1	0
1	0	0	0	0	0	0	0	0	0	1	1	144	100	115	91	94	20	37	13	0	0	1	0	3	1	2	0	1	0	1	0	0	0	1	3
0	0	0	0	0	0	0	0	1	0	1	0	95	58	70	102	100	11	36	2	1	1	0	0	0	1	1	1	0	1	0	0	1	2	1	0
0	0	0	0	0	0	1	0	0	0	0	0	120	70	87	84	98	18	36.6	3	0	0	1	0	0	0	0	0	0	0	0	0	0	0	0	0
1	0	0	0	0	0	0	0	0	0	0	0	135	84	101	82	98	20	36.8	0	0	0	1	0	0	0	0	0	0	0	0	0	0	0	0	0
1	0	0	1	0	0	1	0	0	0	1	0	110	70	83	62	96	20	36.7	3	0	0	1	0	0	0	0	0	0	0	0	0	0	1	0	0
0	0	0	0	0	0	0	0	1	0	0	0	170	119	136	110	100	15	36.2	0	0	1	1	0	0	1	1	1	0	0	0	0	0	0	1	0
1	1	0	0	0	0	0	0	0	0	1	1	120	80	93	82	95	18	37.4	0	0	0	1	0	0	0	0	0	0	0	1	0	0	0	0	0
1	1	1	0	1	0	0	0	0	1	1	1	140	80	100	106	85	22	39.2	17	0	1	2	2	3	1	2	0	1	2	3	0	2	0	1	3
0	0	1	0	0	0	0	0	0	0	0	0	137	71	93	75	98	20	37	12	0	0	1	0	2	0	0	0	0	0	0	0	0	0	0	3
1	0	1	1	0	0	0	0	0	0	0	0	130	80	97	86	92	20	36.8	8	0	0	1	0	0	0	0	0	0	0	2	0	0	0	0	0
0	0	1	0	0	0	0	0	0	0	0	0	118	49	72	96	87	15	38	17	0	0	1	0	3	1	2	0	1	0	3	0	0	0	1	3
1	0	0	0	0	0	0	0	0	0	0	1	120	80	93	69	100	20	36.7	2	0	0	1	0	0	0	0	0	0	0	0	0	0	0	0	0
1	1	1	0	1	0	0	0	0	1	1	1	134	81	99	84	99	18	37	15	0	0	1	0	3	1	2	0	1	0	0	0	0	0	0	3
1	1	1	0	0	0	0	0	0	0	0	0	140	90	107	70	97	18	36.8	6	0	0	1	0	0	0	0	0	0	0	0	0	0	0	0	0
1	0	0	0	0	0	0	0	0	0	0	0	120	70	87	81	98	20	36.4	0	0	0	1	0	0	0	0	0	0	0	0	0	0	0	0	0
1	0	1	1	0	0	0	0	0	0	0	0	170	90	117	67	95	20	36.4	7	0	0	1	0	0	0	0	0	0	0	1	0	0	0	0	0
1	1	0	0	0	0	0	0	0	0	0	1	130	80	97	84	97	20	36.9	0	0	0	1	0	0	0	0	0	0	0	0	0	0	0	0	0
1	0	0	0	0	0	0	0	0	0	0	1	140	80	100	60	98	20	36.3	5	0	0	1	0	0	0	0	0	0	0	0	0	0	0	0	0
1	1	1	1	0	0	0	0	0	0	1	0	140	80	100	65	97	20	36.6	2	0	0	1	0	0	0	0	0	0	0	0	0	0	0	0	0
0	1	1	1	0	1	0	0	0	0	0	0	110	70	83	130	90	25	38.7	16	0	3	2	2	3	1	2	0	1	3	3	0	1	1	2	3
1	1	0	1	0	0	0	0	0	0	0	1	130	70	90	80	96	20	36.6	9	0	0	1	0	1	0	0	0	0	0	0	0	0	0	0	3
1	0	1	1	0	0	0	1	0	0	1	1	110	70	83	79	98	18	36.7	2	0	0	1	0	0	0	0	0	0	0	0	0	0	1	0	0
0	1	1	0	0	0	0	1	1	0	0	0	142	67	92	43	97	20	36.8	6	0	1	1	0	0	0	0	0	0	0	0	0	0	0	1	0
0	1	1	0	1	1	0	0	0	1	0	0	70	40	50	78	100	18	35.6	10	3	0	1	0	1	0	0	0	0	0	0	0	1	3	0	3
1	0	1	0	0	1	0	0	0	1	1	0	120	80	93	72	97	20	36.3	5	0	0	1	0	0	0	0	0	0	0	0	0	0	0	0	0
0	0	1	0	0	0	0	0	0	0	1	0	142	84	103	59	97	20	36.2	5	0	0	1	0	1	0	0	0	0	0	0	0	0	0	0	3
1	0	1	0	0	0	0	0	0	0	1	0	150	80	103	116	99	25	37.7	9	0	2	2	0	0	1	1	1	0	3	0	0	0	0	2	0
1	0	0	0	0	0	0	0	0	0	1	0	121	72	88	53	96	15	35.5	2	0	0	1	0	0	0	0	0	0	0	0	0	1	0	0	0
0	1	0	0	0	0	0	0	0	0	0	0	100	60	73	113	97	18	36.9	1	1	2	1	0	0	1	1	1	0	0	0	0	0	2	2	0
1	1	0	0	0	0	0	0	0	0	0	0	120	80	93	84	97	20	37	0	0	0	1	0	0	0	0	0	0	0	0	0	0	0	0	0
0	1	1	1	0	1	0	0	0	0	0	0	140	80	100	72	97	18	36	17	0	0	1	0	3	1	1	1	0	0	0	0	1	0	0	3
0	1	0	1	0	0	0	0	0	0	0	1	130	60	83	68	97	16	36.8	6	0	0	1	0	0	0	0	0	0	0	0	0	0	0	0	0
1	0	0	0	0	1	0	0	0	0	0	0	140	80	100	77	98	18	36.7	5	0	0	1	0	0	0	0	0	0	0	0	0	0	0	0	0
1	1	0	0	0	0	0	0	0	0	1	0	140	70	93	81	95	20	37.9	19	0	0	1	0	3	1	2	0	1	0	1	0	0	0	0	3
0	0	1	0	0	0	0	0	0	0	0	0	140	80	100	84	97	20	36.2	5	0	0	1	0	0	0	0	0	0	0	0	0	0	0	0	0
0	0	0	0	0	0	1	0	0	0	0	0	120	70	87	68	97	20	36.6	2	0	0	1	0	0	0	0	0	0	0	0	0	0	0	0	0
1	0	0	0	0	1	0	0	0	0	0	0	139	68	92	87	96	16	36.3	7	0	0	1	0	0	0	0	0	0	0	0	0	0	0	0	0
1	0	0	1	0	0	0	0	1	0	0	0	91	43	59	73	96	9	34.3	18	1	0	2	2	3	1	1	1	0	1	0	0	3	2	0	3
1	0	0	0	0	0	0	0	0	0	1	0	142	98	113	64	98	20	37.3	0	0	0	1	0	0	0	0	0	0	0	0	0	0	0	0	0
0	0	0	0	0	0	1	0	0	0	0	0	130	80	97	70	97	20	36.9	15	0	0	1	0	3	1	1	1	0	0	0	0	0	0	0	3
1	1	0	0	0	0	1	0	0	0	0	0	144	82	103	84	98	21	37.1	6	0	0	2	0	0	0	0	0	0	2	0	0	0	0	0	0
1	0	0	0	0	0	0	0	0	0	0	0	120	70	87	79	98	20	36.6	7	0	0	1	0	0	0	0	0	0	0	0	0	0	0	0	0
0	0	1	1	0	0	0	0	0	0	0	0	105	50	68	65	94	12	36	8	0	0	0	0	1	0	0	0	0	0	1	0	1	1	0	3
0	0	1	1	0	0	0	0	0	0	0	0	140	80	100	88	96	20	36.8	10	0	0	1	0	2	1	2	0	1	0	0	0	0	0	0	3
0	0	1	0	0	0	0	0	0	0	0	0	130	80	97	80	96	20	36.8	9	0	0	1	0	1	0	0	0	0	0	0	0	0	0	0	3
1	1	0	0	0	0	0	0	0	0	1	1	120	80	93	82	99	20	37	3	0	0	1	0	0	0	0	0	0	0	0	0	0	0	0	0
1	1	0	0	1	0	1	0	0	1	0	0	150	100	117	115	97	20	36.3	6	0	2	1	0	0	1	1	1	0	0	0	0	0	0	2	0
1	0	1	1	1	0	0	0	0	1	0	0	134	82	99	78	95	17	36.5	3	0	0	1	0	0	0	0	0	0	0	1	0	0	0	0	0
0	1	0	0	0	0	0	0	0	0	0	0	140	80	100	62	97	18	36.1	6	0	0	1	0	0	0	0	0	0	0	0	0	0	0	0	0
0	1	1	0	0	1	0	0	0	0	0	0	129	73	92	79	95	20	36.7	6	0	0	1	0	0	0	0	0	0	0	1	0	0	0	0	0
0	0	0	0	0	0	1	0	0	0	0	0	150	70	97	124	48	28	36.2	17	0	2	2	0	3	1	2	0	1	3	3	0	0	0	2	3
0	1	1	0	0	0	0	0	0	0	0	0	140	90	107	90	95	20	37.2	7	0	0	1	0	0	0	0	0	0	0	1	0	0	0	0	0
1	1	0	0	0	0	0	0	0	0	0	0	130	80	97	78	95	20	37.2	2	0	0	1	0	0	0	0	0	0	0	1	0	0	0	0	0
1	0	0	0	0	1	0	0	0	0	0	0	145	83	104	75	97	20	36.3	5	0	0	1	0	0	0	0	0	0	0	0	0	0	0	0	0
1	0	0	0	0	0	1	0	0	0	0	0	110	70	83	72	98	20	36	5	0	0	1	0	0	0	0	0	0	0	0	0	1	1	0	0
1	1	0	0	0	0	0	0	0	0	0	0	130	100	110	88	98	22	37.5	4	0	0	2	0	0	0	0	0	0	2	0	0	0	0	0	0
0	1	0	0	0	0	0	0	0	0	0	0	209	91	130	67	97	18	36.7	6	2	0	1	0	1	0	0	0	0	0	0	0	0	0	0	3
1	0	0	0	0	0	1	0	0	0	0	0	140	70	93	96	96	14	33.3	14	0	0	0	2	2	1	2	0	1	0	0	0	3	0	1	3
0	1	0	0	0	0	0	0	0	0	0	0	110	60	77	115	96	20	37.9	6	0	2	1	0	0	1	1	1	0	0	0	0	0	1	2	0
0	0	1	0	0	0	0	0	0	0	0	0	100	60	73	104	90	20	36.5	8	1	1	1	0	0	1	1	1	0	0	3	0	0	2	1	0
1	0	0	0	0	0	0	0	0	0	0	0	157	86	110	67	100	11	36.8	4	0	0	0	0	1	0	0	0	0	1	0	0	0	0	0	3
0	1	1	1	1	0	0	0	0	1	0	0	125	81	96	98	96	22	36.3	13	0	0	2	0	2	1	2	0	1	2	0	0	0	0	1	3
1	1	0	1	0	0	0	0	0	0	0	1	130	60	83	72	97	20	37.2	5	0	0	1	0	0	0	0	0	0	0	0	0	0	0	0	0
1	1	0	0	1	0	1	0	0	1	0	0	132	75	94	74	98	11	35.2	5	0	0	0	0	1	0	0	0	0	1	0	0	1	0	0	3
1	1	1	1	0	0	0	0	0	0	0	0	130	80	97	78	99	18	36.8	2	0	0	1	0	0	0	0	0	0	0	0	0	0	0	0	0
0	0	1	0	0	0	0	0	0	0	0	0	100	60	73	95	95	20	37.3	6	1	0	1	0	0	0	0	0	0	0	1	0	0	2	1	0
1	0	1	1	0	0	0	1	0	1	0	0	120	80	93	72	98	20	36.6	5	0	0	1	0	0	0	0	0	0	0	0	0	0	0	0	0
0	0	0	0	0	0	0	1	0	0	0	0	131	87	102	70	100	21	36.9	6	0	0	2	0	1	0	0	0	0	2	0	0	0	0	0	3
1	1	1	1	0	0	0	0	0	0	0	0	90	60	70	111	99	20	36.6	8	1	2	1	0	0	1	1	1	0	0	0	0	0	3	2	0
1	0	0	0	0	0	1	0	0	0	1	0	110	70	83	64	95	20	36.4	2	0	0	1	0	0	0	0	0	0	0	1	0	0	1	0	0
1	1	1	1	0	0	0	0	0	0	1	1	140	80	100	60	97	20	36.3	3	0	0	1	0	0	0	0	0	0	0	0	0	0	0	0	0
0	1	1	0	0	0	1	0	0	0	0	0	87	38	54	67	99	20	35.8	6	1	0	1	0	0	0	0	0	0	0	0	0	1	3	0	0
1	1	1	0	0	0	0	0	0	0	1	0	140	70	93	82	98	20	36.9	10	0	0	1	0	1	0	0	0	0	0	0	0	0	0	0	3
1	0	0	0	0	1	0	0	0	0	0	0	114	74	87	80	100	20	36.6	15	0	0	1	0	3	1	1	1	0	0	0	0	0	0	0	3
1	0	1	0	0	1	0	0	0	0	0	0	106	61	76	89	96	27	36.9	5	0	0	2	0	0	0	0	0	0	3	0	1	0	1	0	0
0	1	1	1	0	0	0	0	0	0	0	0	100	60	73	82	97	20	36.5	0	1	0	1	0	0	0	0	0	0	0	0	0	0	2	0	0
1	0	0	0	0	0	0	0	1	0	1	0	120	70	87	77	94	20	37	12	0	0	1	0	3	1	1	1	0	0	1	0	0	0	0	3
0	1	1	0	0	0	0	0	0	0	0	0	140	70	93	117	97	20	36.5	14	0	2	1	0	2	1	2	0	1	0	0	0	0	0	2	3
1	0	1	1	0	0	0	0	0	0	0	0	122	72	89	66	98	20	36.8	5	0	0	1	0	0	0	0	0	0	0	0	0	0	0	0	0
0	0	0	0	0	0	0	0	1	0	0	0	111	65	80	123	100	23	37	2	0	2	2	0	0	1	1	1	0	2	0	0	0	0	2	0
1	1	0	0	0	1	0	0	0	0	0	0	125	65	85	60	96	18	36.4	6	0	0	1	0	0	0	0	0	0	0	0	0	0	0	0	0
0	1	1	0	0	1	0	0	0	0	0	0	150	70	97	104	97	20	37.1	5	0	1	1	0	0	1	1	1	0	0	0	0	0	0	1	0
1	1	1	1	1	0	0	0	0	1	0	0	130	90	103	82	95	20	36.1	14	0	0	1	0	3	1	2	0	1	0	1	0	0	0	0	3
1	0	0	0	0	0	0	0	1	0	0	0	120	70	87	76	95	18	36.9	13	0	0	1	0	3	1	1	1	0	0	1	0	0	0	0	3
0	0	0	0	0	0	0	0	1	0	0	0	120	80	93	60	97	20	36.2	3	0	0	1	0	0	0	0	0	0	0	0	0	0	0	0	0
1	0	1	0	0	1	0	1	0	0	0	0	120	80	93	80	98	18	36.5	5	0	0	1	0	0	0	0	0	0	0	0	0	0	0	0	0
0	1	1	1	0	0	0	0	0	0	0	0	160	90	113	88	99	20	37	5	0	0	1	0	0	0	0	0	0	0	0	0	0	0	0	0
0	0	1	0	0	0	0	0	0	0	1	0	157	91	113	70	100	24	36.4	2	0	0	2	0	0	0	0	0	0	2	0	0	0	0	0	0
0	0	1	1	1	0	0	0	0	1	0	0	106	79	88	99	100	20	36.8	13	0	0	1	0	2	1	2	0	1	0	0	0	0	1	1	3
1	0	1	0	0	0	0	1	0	0	1	0	108	79	89	76	98	20	36.5	10	0	0	1	0	2	1	1	1	0	0	0	0	0	1	0	3
1	1	0	0	0	0	1	0	0	0	0	0	110	60	77	112	97	22	37	7	0	2	2	0	0	1	1	1	0	2	0	0	0	1	2	0
1	0	1	1	0	0	1	1	0	0	0	0	119	58	78	65	96	12	36	6	0	0	0	0	0	0	0	0	0	0	0	0	1	0	0	0
1	1	0	0	0	0	0	0	0	0	0	0	145	101	116	97	93	18	36.5	4	0	0	1	0	1	0	0	0	0	0	2	0	0	0	1	3
1	0	1	0	0	0	0	0	0	0	1	0	110	70	83	88	94	20	37.1	2	0	0	1	0	0	0	0	0	0	0	1	0	0	1	0	0
0	0	1	0	0	0	0	0	0	0	0	0	130	90	103	78	98	20	37.3	5	0	0	1	0	0	0	0	0	0	0	0	0	0	0	0	0
1	1	1	1	0	0	0	0	0	0	0	0	111	59	76	96	96	21	36.7	2	0	0	2	0	0	0	0	0	0	2	0	0	0	0	1	0
1	1	1	0	0	0	0	0	0	0	0	0	130	80	97	78	95	20	36.8	6	0	0	1	0	0	0	0	0	0	0	1	0	0	0	0	0
1	1	1	1	0	0	0	0	0	0	0	1	60	40	47	123	90	32	37.1	11	3	2	3	0	2	1	2	0	1	3	3	0	0	3	2	3
1	1	0	1	1	0	1	0	0	1	1	1	130	80	97	94	95	24	34.8	15	0	0	2	2	3	1	2	0	1	2	1	0	3	0	1	3
1	1	0	0	0	0	0	0	0	0	0	1	108	56	73	88	96	18	37	13	0	0	1	0	2	1	2	0	1	0	0	0	0	1	0	3
0	0	0	0	0	0	1	1	0	0	0	0	230	200	210	98	98	20	36.1	17	2	0	1	0	3	1	2	0	1	0	0	0	0	3	1	3
1	0	1	0	0	0	0	0	0	0	0	0	130	80	97	80	98	20	36.7	5	0	0	1	0	0	0	0	0	0	0	0	0	0	0	0	0
1	1	0	0	0	0	1	0	0	0	0	0	130	80	97	75	98	20	36	17	0	0	1	0	3	1	1	1	0	0	0	0	1	0	0	3
1	0	0	0	0	1	0	0	0	1	0	0	120	80	93	80	95	18	36.7	5	0	0	1	0	0	0	0	0	0	0	1	0	0	0	0	0
1	1	0	1	0	0	0	0	0	0	0	0	150	80	103	88	97	20	37.1	6	0	0	1	0	0	0	0	0	0	0	0	0	0	0	0	0
1	0	1	0	0	0	0	0	0	0	0	0	130	80	97	76	98	20	36.6	11	0	0	1	0	2	0	0	0	0	0	0	0	0	0	0	3
0	0	1	1	0	0	1	1	0	0	0	0	160	90	113	138	96	21	37.6	12	0	3	2	0	2	1	2	0	1	2	0	0	0	0	3	3
1	1	0	1	0	0	0	0	0	0	1	0	91	61	71	132	66	17	40.1	17	1	3	1	2	3	1	2	0	1	0	3	0	2	2	3	3
0	1	1	0	0	0	0	0	0	0	0	0	140	90	107	72	98	20	36.6	8	0	0	1	0	1	0	0	0	0	0	0	0	0	0	0	3
1	0	0	0	1	0	0	0	0	1	0	0	120	80	93	76	98	18	36.5	5	0	0	1	0	0	0	0	0	0	0	0	0	0	0	0	0
1	1	1	1	0	0	0	0	0	0	0	0	140	90	107	90	96	18	37.5	8	0	0	1	0	1	0	0	0	0	0	0	0	0	0	0	3
0	0	0	0	0	1	0	0	0	0	0	0	139	92	108	70	100	20	36.5	10	0	0	1	0	2	1	2	0	1	0	0	0	0	0	0	3
0	0	0	0	0	0	0	0	0	0	0	0	124	34	64	113	66	34	37.3	18	0	2	3	0	3	1	2	0	1	3	3	0	0	0	2	3
0	1	0	0	0	0	1	0	0	0	0	0	120	62	81	88	97	10	36	3	0	0	0	0	0	0	0	0	0	1	0	0	1	0	0	0
0	1	0	0	0	0	0	0	0	0	0	0	140	80	100	79	92	20	36.6	6	0	0	1	0	0	0	0	0	0	0	2	0	0	0	0	0
1	1	1	0	0	0	0	0	0	0	0	0	130	80	97	94	98	20	37.2	0	0	0	1	0	0	0	0	0	0	0	0	0	0	0	1	0
0	0	1	0	0	0	0	0	0	0	0	0	140	90	107	70	99	20	36.7	15	0	0	1	0	3	1	1	1	0	0	0	0	0	0	0	3
0	0	1	0	0	0	0	0	0	1	1	0	100	59	73	108	95	14	37.1	7	1	1	0	0	0	1	1	1	0	0	1	0	0	2	1	0
1	0	0	0	0	0	0	0	0	0	1	1	120	80	93	78	98	20	37.2	2	0	0	1	0	0	0	0	0	0	0	0	0	0	0	0	0
0	1	1	1	0	0	0	0	0	0	0	0	82	53	63	83	99	19	36.3	5	1	0	1	0	0	0	0	0	0	0	0	0	0	3	0	0
0	1	1	0	0	0	0	0	0	0	0	0	163	103	123	68	95	20	37.2	5	0	0	1	0	0	0	0	0	0	0	1	0	0	0	0	0
1	1	1	0	0	1	0	0	0	1	0	0	104	69	81	128	91	48	37.1	8	0	2	3	0	0	1	1	1	0	3	3	0	0	1	2	0
1	0	0	0	0	0	0	0	0	0	0	0	122	75	91	60	96	9	33.5	4	0	0	2	2	1	0	0	0	0	1	0	0	3	0	0	3
0	1	0	0	1	0	0	0	0	1	0	0	100	60	73	80	90	22	36.6	9	1	0	2	0	1	0	0	0	0	2	3	0	0	2	0	3
1	0	0	0	0	1	0	0	0	0	1	1	110	80	90	84	96	20	36.4	2	0	0	1	0	0	0	0	0	0	0	0	0	0	1	0	0
0	1	1	0	0	0	1	0	0	0	0	1	144	77	99	93	98	22	36.4	10	0	0	2	0	0	0	0	0	0	2	0	0	0	0	1	0
1	1	0	0	0	0	0	0	0	0	0	0	110	70	83	106	97	22	36.8	13	0	1	2	0	2	1	2	0	1	2	0	0	0	1	1	3
0	0	1	1	0	0	0	0	0	0	0	0	110	70	83	69	98	20	36.4	12	0	0	1	0	0	0	0	0	0	0	0	0	0	1	0	0
1	0	0	0	0	0	0	0	0	0	0	1	110	80	90	72	95	20	36.7	0	0	0	1	0	0	0	0	0	0	0	1	0	0	1	0	0
1	0	1	1	0	0	0	0	0	0	0	0	140	80	100	96	95	18	37.8	11	0	0	1	0	1	0	0	0	0	0	1	0	0	0	1	3
1	0	1	1	0	0	1	1	0	0	1	0	130	80	97	94	97	20	38.1	2	0	0	1	0	0	0	0	0	0	0	0	0	1	0	1	0
1	1	1	1	0	1	0	0	0	0	0	0	187	122	144	97	97	27	37	16	0	0	2	0	3	1	2	0	1	3	0	0	0	0	1	3
1	0	0	1	0	0	0	1	0	0	1	0	100	70	80	95	95	13	37.8	7	1	0	0	0	0	0	0	0	0	0	1	0	0	2	1	0
1	1	1	1	0	0	0	0	0	0	0	0	110	70	83	97	100	20	37.3	16	0	0	1	0	3	1	2	0	1	0	0	0	0	1	1	3
1	1	0	1	0	0	0	0	0	0	0	0	78	51	60	81	100	17	37	10	2	0	1	0	0	0	0	0	0	0	0	0	0	3	0	0
1	1	1	0	0	0	0	0	0	0	0	0	110	70	83	110	100	20	37.3	9	0	1	1	0	1	0	0	0	0	0	0	0	0	1	1	3
0	0	1	0	0	0	0	0	0	0	0	0	110	70	83	71	95	18	37	10	0	0	1	0	2	0	0	0	0	0	1	0	0	1	0	3
1	1	1	0	0	0	0	0	0	0	0	0	111	84	93	146	97	20	37	6	0	3	1	0	0	1	1	1	0	0	0	0	0	0	3	0
1	0	0	0	0	0	0	1	0	0	0	1	130	80	97	84	99	20	36.6	2	0	0	1	0	0	0	0	0	0	0	0	0	0	0	0	0
1	0	0	0	0	0	0	1	0	0	0	1	110	60	77	67	98	20	36.6	2	0	0	1	0	0	0	0	0	0	0	0	0	0	1	0	0
0	1	1	0	0	0	1	0	0	0	0	0	110	64	79	95	97	17	36.8	10	0	0	1	0	0	0	0	0	0	0	0	0	0	1	1	0
1	0	1	1	0	0	1	0	0	0	1	0	170	100	123	54	54	20	36.1	10	0	0	1	0	0	0	0	0	0	0	3	0	0	0	0	0
1	1	1	0	0	0	0	1	0	0	1	0	130	70	90	62	98	20	36.8	6	0	0	1	0	0	0	0	0	0	0	0	0	0	0	0	0
0	0	0	1	0	0	1	0	0	0	0	0	118	67	84	77	100	10	35.5	3	0	0	0	0	0	0	0	0	0	1	0	0	1	0	0	0
0	1	0	1	0	0	0	0	0	0	0	0	100	80	87	100	98	20	36.8	15	1	0	1	0	2	1	2	0	1	0	0	0	0	2	1	3
0	1	1	1	0	1	0	0	1	0	0	0	110	70	83	118	50	22	36.6	18	0	2	2	0	3	1	2	0	1	2	3	0	0	1	2	3
1	0	1	0	0	0	0	0	0	0	0	0	130	80	97	70	98	20	36.8	5	0	0	1	0	0	0	0	0	0	0	0	0	0	0	0	0
1	1	1	0	0	0	0	0	0	0	1	1	168	95	119	71	99	16	37	2	0	0	1	0	0	0	0	0	0	0	0	0	0	0	0	0
1	1	1	0	0	0	0	0	1	0	0	0	130	100	110	43	72	31	36.5	18	0	1	3	0	3	1	1	1	0	3	3	0	0	0	1	3
0	0	1	1	0	0	0	0	0	0	0	0	80	49	59	85	88	18	36.1	17	2	0	1	0	3	1	2	0	1	0	3	0	0	3	0	3
1	0	0	0	0	0	0	0	0	0	0	0	120	80	93	84	97	20	36.5	5	0	0	1	0	0	0	0	0	0	0	0	0	0	0	0	0
0	0	1	0	0	0	0	1	0	1	0	0	101	55	70	53	96	14	36.6	4	0	0	0	0	2	1	2	0	1	0	0	0	0	1	0	3
0	0	1	1	0	1	0	0	0	0	0	0	153	83	106	55	97	12	35.5	12	0	0	0	0	3	1	1	1	0	0	0	0	1	0	0	3
0	1	0	1	0	0	0	0	0	0	0	0	150	60	90	74	96	20	36.9	11	0	0	1	0	0	0	0	0	0	0	0	0	0	0	0	0
1	0	1	1	1	1	1	0	0	1	0	0	130	80	97	86	95	20	36.6	13	0	0	1	0	2	1	2	0	1	0	1	0	0	0	0	3
0	0	0	0	0	0	0	1	0	0	0	0	111	69	83	63	94	20	36.8	14	0	0	1	0	3	1	1	1	0	0	1	0	0	0	0	3
1	1	0	0	0	0	0	0	0	0	1	1	120	70	87	62	96	20	36.7	1	0	0	1	0	1	0	0	0	0	0	0	0	0	0	0	3
1	1	1	0	0	0	1	0	0	0	0	0	140	70	93	69	99	20	36.9	6	0	0	1	0	0	0	0	0	0	0	0	0	0	0	0	0
1	0	0	0	0	0	0	0	0	0	0	1	98	57	71	85	100	10	36.2	2	1	0	0	0	0	0	0	0	0	1	0	0	0	2	0	0
0	0	1	0	0	0	0	0	0	0	0	0	123	62	82	52	98	10	35	8	0	0	0	0	0	0	0	0	0	1	0	0	3	0	0	0
0	0	0	0	0	0	0	0	0	0	0	0	100	60	73	73	95	18	37	6	1	0	1	0	0	0	0	0	0	0	1	0	0	2	0	0
0	1	0	0	0	0	0	0	0	0	0	0	140	80	100	60	95	20	36.7	3	0	0	1	0	0	0	0	0	0	0	1	0	0	0	0	0
0	0	1	0	1	0	0	0	1	1	0	0	94	57	69	117	96	14	36.3	6	1	2	0	0	0	1	1	1	0	0	0	0	0	2	2	0
1	1	1	1	0	0	0	1	0	0	0	0	140	80	100	84	99	20	36.2	5	0	0	1	0	0	0	0	0	0	0	0	0	0	0	0	0
0	0	0	0	0	0	0	0	0	0	0	0	120	70	87	61	98	14	37	5	0	0	0	0	0	0	0	0	0	0	0	0	0	0	0	0
1	1	1	1	0	1	0	0	0	0	0	0	100	60	73	103	93	37	38.3	11	1	1	3	0	2	1	2	0	1	3	2	0	1	2	1	3
0	0	0	0	0	0	0	0	0	0	0	0	100	65	77	90	96	17	36.6	13	1	0	1	0	2	1	2	0	1	0	0	0	0	2	0	3
0	1	1	0	1	0	0	0	0	0	0	0	166	98	121	84	97	16	37.1	6	0	0	1	0	0	0	0	0	0	0	0	0	0	0	0	0
1	1	0	0	0	0	1	0	0	0	0	0	143	80	101	72	98	20	37.1	6	0	0	1	0	0	0	0	0	0	0	0	0	0	0	0	0
1	1	0	0	0	0	0	0	0	0	1	1	114	69	84	119	95	20	37.1	3	0	2	1	0	0	1	1	1	0	0	1	0	0	0	2	0
1	1	1	1	0	0	1	0	0	0	1	0	110	70	83	60	98	20	36.5	3	0	0	1	0	0	0	0	0	0	0	0	0	0	1	0	0
1	0	0	0	0	0	1	0	0	0	0	0	100	60	73	88	98	20	35.5	6	1	0	1	0	0	0	0	0	0	0	0	0	1	2	0	0
1	1	1	0	0	0	0	0	0	0	1	0	130	90	103	68	100	18	36.4	2	0	0	1	0	0	0	0	0	0	0	0	0	0	0	0	0
0	0	0	0	0	0	0	0	0	0	0	0	130	90	103	82	98	20	37	4	0	0	1	0	0	0	0	0	0	0	0	0	0	0	0	0
1	0	1	1	0	0	1	1	0	0	0	0	123	71	88	90	95	19	35.9	5	0	0	1	0	0	0	0	0	0	0	1	0	1	0	0	0
1	0	1	0	0	0	0	0	1	0	0	0	135	85	102	112	97	29	37.2	3	0	2	2	0	0	1	1	1	0	3	0	0	0	0	2	0
1	0	1	0	0	0	0	0	0	0	0	0	95	45	62	85	96	13	36.6	15	1	0	0	0	3	1	2	0	1	0	0	0	0	2	0	3
1	1	0	0	0	0	0	0	0	0	1	1	140	80	100	62	97	20	36.4	5	0	0	1	0	0	0	0	0	0	0	0	0	0	0	0	0
1	0	0	0	1	0	0	0	1	0	0	0	120	70	87	68	98	20	36.8	3	0	0	1	0	0	0	0	0	0	0	0	0	0	0	0	0
1	0	0	0	0	0	0	0	0	0	0	0	110	60	77	68	97	18	36.5	0	0	0	1	0	0	0	0	0	0	0	0	0	0	1	0	0
1	0	0	0	0	0	0	0	0	0	0	0	130	90	103	80	97	20	36.5	0	0	0	1	0	0	0	0	0	0	0	0	0	0	0	0	0
1	1	1	1	0	1	0	0	0	0	0	0	110	70	83	76	98	20	36.4	6	0	0	1	0	0	0	0	0	0	0	0	0	0	1	0	0
0	0	1	0	0	1	0	1	0	1	0	0	137	97	110	100	100	22	37.2	6	0	0	2	0	0	0	0	0	0	2	0	0	0	0	1	0
1	0	1	0	0	0	0	0	0	1	0	0	150	90	110	83	96	19	36.8	7	0	0	1	0	0	0	0	0	0	0	0	0	0	0	0	0
0	1	1	1	0	0	0	0	0	0	0	0	167	85	112	120	99	27	37.2	9	0	2	2	0	2	1	2	0	1	3	0	0	0	0	2	3
1	1	0	0	0	0	1	0	0	0	0	0	109	71	84	122	98	24	38	7	0	2	2	0	1	0	0	0	0	2	0	0	0	1	2	3
1	0	0	0	0	0	0	0	0	0	0	0	140	80	100	74	98	20	36.4	3	0	0	1	0	0	0	0	0	0	0	0	0	0	0	0	0
0	1	0	0	0	0	0	0	0	0	1	0	135	82	100	151	99	27	37.6	4	0	3	2	0	1	0	0	0	0	3	0	0	0	0	3	3
0	1	0	0	1	1	0	0	0	1	0	0	100	60	73	80	98	20	36.8	10	1	0	1	0	0	0	0	0	0	0	0	0	0	2	0	0
0	0	1	0	0	0	0	0	0	0	0	0	131	81	98	76	98	20	37.1	5	0	0	1	0	0	0	0	0	0	0	0	0	0	0	0	0
1	1	0	1	0	0	0	1	0	0	0	0	86	58	67	117	100	24	36.5	11	1	2	2	0	2	1	2	0	1	2	0	0	0	3	2	3
1	0	0	0	0	0	0	0	0	0	0	0	90	64	73	72	93	22	36.5	6	1	0	2	0	0	0	0	0	0	2	2	0	0	3	0	0
0	1	1	0	0	0	0	0	0	0	0	1	130	60	83	90	97	20	37	5	0	0	1	0	0	0	0	0	0	0	0	0	0	0	0	0
0	1	0	0	0	0	0	0	0	0	0	0	84	58	67	91	100	15	36.7	14	1	0	1	0	2	1	2	0	1	0	0	0	0	3	1	3
0	0	1	1	0	0	0	0	0	0	0	0	100	60	73	68	98	20	36.9	0	1	0	1	0	0	0	0	0	0	0	0	0	0	2	0	0
1	1	1	1	0	0	0	0	0	0	1	1	130	90	103	80	99	21	36.8	12	0	0	2	0	3	1	1	1	0	2	0	0	0	0	0	3
1	0	0	0	0	0	0	1	0	0	0	0	130	80	97	61	97	20	37.4	2	0	0	1	0	0	0	0	0	0	0	0	0	0	0	0	0
1	1	1	1	0	0	0	0	0	0	0	0	160	90	113	88	100	20	37.2	14	0	0	1	0	2	1	2	0	1	0	0	0	0	0	0	3
1	0	0	0	0	0	0	0	0	0	1	1	135	81	99	65	96	20	36.9	12	0	0	1	0	1	0	0	0	0	0	0	0	0	0	0	3
0	0	0	0	0	0	0	0	0	0	0	0	154	119	131	91	100	27	36.3	2	0	0	2	0	0	0	0	0	0	3	0	0	0	0	1	0
1	0	1	1	0	1	0	1	0	0	0	0	139	72	94	59	100	20	37.2	10	0	0	1	0	2	0	0	0	0	0	0	0	0	0	0	3
1	1	0	0	0	0	0	0	0	0	1	0	180	110	133	88	96	20	37.6	3	0	0	1	0	0	0	0	0	0	0	0	0	0	0	0	0
0	1	0	0	0	0	0	0	0	0	0	0	117	50	72	85	98	20	38.3	18	0	0	1	0	3	1	2	0	1	0	0	0	1	0	0	3
1	1	1	0	0	0	0	0	0	0	0	0	104	42	63	88	100	20	36.6	18	0	0	1	0	3	1	2	0	1	0	0	0	0	1	0	3
1	1	1	1	0	0	0	0	0	0	1	0	100	60	73	92	91	24	36.8	17	1	0	2	0	3	1	2	0	1	2	3	0	0	2	1	3
0	1	1	0	0	0	0	0	0	0	0	0	115	78	90	101	99	19	37.2	8	0	1	1	0	1	0	0	0	0	0	0	0	0	0	1	3
1	0	0	0	0	0	0	0	0	0	1	1	105	69	81	98	97	25	36.6	11	0	0	2	0	2	1	2	0	1	3	0	0	0	1	1	3
1	1	0	1	0	0	0	0	0	0	1	0	140	80	100	108	97	20	37.6	0	0	1	1	0	0	1	1	1	0	0	0	0	0	0	1	0
0	0	1	1	0	1	0	0	0	0	0	0	70	40	50	114	82	20	38.9	18	3	2	1	2	3	1	2	0	1	0	3	0	1	3	2	3
1	0	1	1	0	0	0	0	0	0	0	0	101	67	78	86	96	20	36.5	5	0	0	1	0	0	0	0	0	0	0	0	0	0	1	0	0
1	0	1	0	0	1	0	0	0	1	0	1	101	56	71	70	98	17	36.5	7	0	0	1	0	1	0	0	0	0	0	0	0	0	1	0	3
0	0	1	1	0	0	0	0	0	0	0	0	160	80	107	70	96	18	36.6	10	0	0	1	0	0	0	0	0	0	0	0	0	0	0	0	0
1	0	1	0	0	0	0	0	0	0	1	1	133	69	90	63	98	20	36.3	17	0	0	1	0	3	1	1	1	0	0	0	0	0	0	0	3
1	0	0	0	0	1	1	0	0	1	0	0	128	89	102	60	96	19	36.9	5	0	0	1	0	0	0	0	0	0	0	0	0	0	0	0	0
0	0	0	0	0	0	0	0	0	0	0	0	146	91	109	114	98	20	36	14	0	2	1	0	2	1	2	0	1	0	0	0	1	0	2	3
1	1	1	0	0	0	0	0	0	0	1	0	150	90	110	68	98	20	37	3	0	0	1	0	0	0	0	0	0	0	0	0	0	0	0	0
1	1	1	0	0	1	0	0	0	1	0	0	90	50	63	100	92	20	36.5	11	1	0	1	0	2	0	0	0	0	0	2	0	0	3	1	3
1	0	0	1	1	0	0	0	0	1	0	0	140	70	93	60	96	12	36	8	0	0	0	0	1	0	0	0	0	0	0	0	1	0	0	3
1	1	0	1	0	0	0	1	0	0	0	0	120	70	87	80	99	19	36.2	3	0	0	1	0	0	0	0	0	0	0	0	0	0	0	0	0
1	0	1	0	0	0	0	0	0	0	0	0	110	70	83	68	95	20	36.8	13	0	0	1	0	2	1	2	0	1	0	1	0	0	1	0	3
0	1	1	0	0	0	0	0	0	0	0	0	83	50	61	76	95	20	37.3	6	1	0	1	0	0	0	0	0	0	0	1	0	0	3	0	0
1	1	1	1	0	1	0	0	0	1	0	0	120	80	93	72	98	20	37	3	0	0	1	0	0	0	0	0	0	0	0	0	0	0	0	0
1	0	0	0	0	0	0	0	0	0	1	0	120	80	93	108	99	22	37.4	13	0	1	2	0	2	1	2	0	1	2	0	0	0	0	1	3
0	1	1	0	0	0	0	0	0	0	0	0	120	70	87	94	95	19	37.5	6	0	0	1	0	0	0	0	0	0	0	1	0	0	0	1	0
0	1	0	1	0	0	0	0	0	1	0	0	58	36	43	41	98	12	36.2	7	3	1	0	0	1	0	0	0	0	0	0	1	0	3	1	3
0	0	1	0	0	0	0	0	0	0	0	0	110	70	83	68	98	20	36.2	3	0	0	1	0	0	0	0	0	0	0	0	0	0	1	0	0
0	0	0	0	0	0	0	0	0	0	1	1	90	36	54	102	100	15	36.6	0	1	1	1	0	0	1	1	1	0	0	0	0	0	3	1	0
0	1	0	0	0	0	0	0	0	0	0	0	130	80	97	78	96	20	37.3	2	0	0	1	0	0	0	0	0	0	0	0	0	0	0	0	0
1	1	1	0	0	1	0	0	0	1	1	0	153	73	100	93	95	20	37.4	5	0	0	1	0	0	0	0	0	0	0	1	0	0	0	1	0
0	0	1	0	0	0	0	0	0	0	0	0	128	94	105	91	100	27	36.5	12	0	0	2	0	3	1	2	0	1	3	0	0	0	0	1	3
0	0	0	0	0	1	0	0	0	1	0	0	156	83	107	109	96	20	39.7	10	0	1	1	2	0	1	1	1	0	0	0	0	2	0	1	0
0	0	0	0	0	0	0	0	0	0	0	0	110	70	83	80	96	20	36.6	7	0	0	1	0	0	0	0	0	0	0	0	0	0	1	0	0
1	1	0	0	0	0	0	0	0	0	0	0	110	60	77	68	97	20	36.6	2	0	0	1	0	0	0	0	0	0	0	0	0	0	1	0	0
1	0	1	1	0	0	0	0	0	0	0	1	140	80	100	85	98	18	36.3	7	0	0	1	0	0	0	0	0	0	0	0	0	0	0	0	0
0	0	0	0	0	0	0	1	0	0	0	0	150	80	103	80	100	20	36.8	7	0	0	1	0	1	0	0	0	0	0	0	0	0	0	0	3
1	0	0	0	0	0	0	0	0	0	1	1	120	80	93	70	96	20	36.6	2	0	0	1	0	0	0	0	0	0	0	0	0	0	0	0	0
0	0	1	1	0	0	0	0	0	0	0	0	120	60	80	82	98	20	36.6	6	0	0	1	0	0	0	0	0	0	0	0	0	0	0	0	0
1	1	1	0	0	0	0	0	0	0	1	0	150	110	123	92	95	20	37.4	3	0	0	1	0	0	0	0	0	0	0	1	0	0	0	1	0
1	0	0	0	0	0	0	0	0	0	1	0	130	80	97	71	97	20	36.6	0	0	0	1	0	0	0	0	0	0	0	0	0	0	0	0	0
0	0	0	0	0	0	0	1	0	0	0	0	110	80	90	87	98	20	36.7	2	0	0	1	0	0	0	0	0	0	0	0	0	0	1	0	0
0	0	0	0	0	0	1	0	0	0	0	0	132	58	83	68	96	19	36.5	2	0	0	1	0	0	0	0	0	0	0	0	0	0	0	0	0
0	0	0	0	0	0	1	0	0	0	0	0	130	70	90	76	96	20	37.2	0	0	0	1	0	0	0	0	0	0	0	0	0	0	0	0	0
0	0	0	0	0	0	1	0	0	0	0	0	98	39	59	112	96	32	39	2	1	2	3	2	0	1	1	1	0	3	0	0	1	2	2	0
0	1	0	0	0	0	0	0	0	0	1	0	126	70	89	45	93	10	34.5	11	0	1	0	2	3	1	1	1	0	1	2	0	3	0	1	3
1	1	1	0	0	0	1	0	0	0	0	0	159	107	124	34	68	34	37.2	18	0	2	3	0	3	1	1	1	0	3	3	0	0	0	3	3
1	1	1	0	0	0	1	0	0	0	0	0	67	43	51	90	100	22	36.7	6	3	0	2	0	0	0	0	0	0	2	0	0	0	3	0	0
0	0	1	0	0	0	0	0	0	0	0	0	103	73	83	77	95	20	36.5	15	0	0	1	0	3	1	1	1	0	0	1	0	0	1	0	3
0	0	0	0	0	0	0	0	0	0	0	0	110	70	83	68	98	20	36.8	5	0	0	1	0	0	0	0	0	0	0	0	0	0	1	0	0
0	1	1	1	0	0	0	1	0	0	0	0	140	80	100	78	97	18	37	6	0	0	1	0	0	0	0	0	0	0	0	0	0	0	0	0
1	1	0	0	0	0	0	0	0	0	1	0	125	78	94	100	95	20	37.8	0	0	0	1	0	0	0	0	0	0	0	1	0	0	0	1	0
0	1	0	1	0	0	1	0	0	0	0	1	94	73	80	114	95	12	36.9	13	1	2	0	0	2	1	2	0	1	0	1	0	0	2	2	3
1	1	0	0	0	1	0	0	0	1	0	0	142	98	113	102	95	24	39	6	0	1	2	2	0	1	1	1	0	2	1	0	1	0	1	0
1	0	0	0	0	1	0	0	0	0	0	0	130	80	97	88	98	20	37.7	13	0	0	1	0	2	1	2	0	1	0	0	0	0	0	0	3
1	0	1	0	0	0	0	0	0	0	0	1	120	70	87	60	97	20	36.2	3	0	0	1	0	0	0	0	0	0	0	0	0	0	0	0	0
0	1	0	0	0	0	0	0	0	0	0	0	120	80	93	76	98	20	37	3	0	0	1	0	1	0	0	0	0	0	0	0	0	0	0	3
0	1	0	0	0	0	0	0	1	0	0	0	130	80	97	68	96	20	37.2	10	0	0	1	0	2	1	1	1	0	0	0	0	0	0	0	3
1	0	0	0	0	0	0	0	0	0	0	0	130	80	97	105	99	33	37	11	0	1	3	0	2	1	2	0	1	3	0	0	0	0	1	3
0	0	1	0	0	0	0	0	0	0	0	0	130	80	97	77	98	20	36.3	0	0	0	1	0	0	0	0	0	0	0	0	0	0	0	0	0
0	0	0	0	0	0	0	0	0	0	0	0	110	70	83	80	98	20	36.6	2	0	0	1	0	0	0	0	0	0	0	0	0	0	1	0	0
0	0	0	0	0	0	0	0	0	0	1	1	130	80	97	88	98	20	36.7	3	0	0	1	0	0	0	0	0	0	0	0	0	0	0	0	0
0	1	1	0	1	0	0	0	0	1	0	0	110	70	83	88	95	20	36.6	8	0	0	1	0	0	0	0	0	0	0	1	0	0	1	0	0
0	0	1	0	0	0	0	1	0	0	0	0	140	80	100	84	96	20	37	6	0	0	1	0	0	0	0	0	0	0	0	0	0	0	0	0
1	0	0	0	1	0	0	0	1	1	0	0	144	105	118	107	98	18	36.5	5	0	1	1	0	2	1	2	0	1	0	0	0	0	0	1	3
0	1	1	0	0	0	0	0	0	0	0	0	131	85	100	92	94	18	36.9	6	0	0	1	0	0	0	0	0	0	0	1	0	0	0	1	0
0	0	0	0	0	0	0	0	0	0	0	0	93	58	70	95	97	18	36.2	8	1	0	1	0	0	0	0	0	0	0	0	0	0	2	1	0
0	0	1	1	0	1	0	0	0	0	0	0	130	80	97	72	99	20	36.1	17	0	0	1	0	3	1	1	1	0	0	0	0	0	0	0	3
1	1	1	0	0	0	0	0	0	0	0	1	140	90	107	88	99	20	36.3	4	0	0	1	0	1	0	0	0	0	0	0	0	0	0	0	3
0	0	1	0	0	0	1	0	0	0	0	0	120	80	93	66	98	18	36.5	3	0	0	1	0	0	0	0	0	0	0	0	0	0	0	0	0
1	1	0	0	0	0	1	1	0	0	0	0	185	109	134	117	88	18	36.5	18	0	2	1	0	3	1	2	0	1	0	3	0	0	0	2	3
0	1	0	1	0	0	0	0	0	0	0	0	95	70	78	107	97	18	36.5	7	1	1	1	0	0	1	1	1	0	0	0	0	0	2	1	0
0	0	1	0	0	0	0	0	0	0	0	0	130	70	90	96	97	20	36.4	5	0	0	1	0	0	0	0	0	0	0	0	0	0	0	1	0
0	0	0	0	0	0	0	0	0	0	0	0	115	64	81	61	97	12	35.5	2	0	0	0	0	0	0	0	0	0	0	0	0	1	0	0	0
1	1	0	0	0	0	0	0	0	0	1	1	110	80	90	104	99	18	36.2	5	0	1	1	0	2	1	1	1	0	0	0	0	0	1	1	3
1	0	0	1	0	0	0	0	0	0	0	0	140	90	107	87	95	20	36.5	6	0	0	1	0	0	0	0	0	0	0	1	0	0	0	0	0
1	0	0	1	0	0	0	0	0	0	0	0	150	70	97	85	100	20	36.2	6	0	0	1	0	0	0	0	0	0	0	0	0	0	0	0	0
0	0	1	1	0	0	0	1	0	0	0	1	120	80	93	88	96	21	36.2	5	0	0	2	0	1	0	0	0	0	2	0	0	0	0	0	3
1	0	0	0	0	1	0	0	0	0	1	0	110	80	90	76	98	20	36.6	4	0	0	1	0	1	0	0	0	0	0	0	0	0	1	0	3
1	0	0	0	1	0	0	0	0	1	0	0	130	80	97	60	98	19	36.6	5	0	0	1	0	0	0	0	0	0	0	0	0	0	0	0	0
1	1	1	1	0	0	0	0	0	0	0	1	140	80	100	72	95	20	36.7	2	0	0	1	0	0	0	0	0	0	0	1	0	0	0	0	0
1	1	1	1	0	0	0	0	0	0	1	1	130	80	97	92	96	20	36.6	3	0	0	1	0	0	0	0	0	0	0	0	0	0	0	1	0
1	1	1	1	0	0	0	0	0	0	0	0	165	88	114	80	99	20	37.4	12	0	0	1	0	2	1	2	0	1	0	0	0	0	0	0	3
0	1	0	0	1	0	0	0	0	1	0	0	120	61	81	96	95	14	36.7	6	0	0	0	0	0	0	0	0	0	0	1	0	0	0	1	0
1	1	0	0	1	0	0	0	1	1	0	0	118	93	101	78	98	18	36.7	5	0	0	1	0	0	0	0	0	0	0	0	0	0	0	0	0
1	1	1	1	0	0	0	0	0	0	0	0	102	73	83	85	97	20	36.3	3	0	0	1	0	0	0	0	0	0	0	0	0	0	1	0	0
0	0	1	0	0	0	1	0	0	0	0	0	140	80	100	72	97	18	36.9	6	0	0	1	0	0	0	0	0	0	0	0	0	0	0	0	0
1	0	0	0	0	0	0	0	0	0	1	1	140	80	100	67	95	20	36.3	6	0	0	1	0	0	0	0	0	0	0	1	0	0	0	0	0
1	0	0	0	0	0	0	0	0	0	1	1	150	90	110	92	98	20	36.6	5	0	0	1	0	3	1	2	0	1	0	0	0	0	0	1	3
1	0	0	0	0	0	0	0	0	0	1	0	120	80	93	72	98	20	36.4	4	0	0	1	0	0	0	0	0	0	0	0	0	0	0	0	0
0	1	1	0	0	0	0	1	0	0	0	0	130	80	97	80	97	20	36.7	5	0	0	1	0	1	0	0	0	0	0	0	0	0	0	0	3
0	1	1	0	0	0	0	0	0	0	0	0	150	90	110	84	98	20	36.4	9	0	0	1	0	0	0	0	0	0	0	0	0	0	0	0	0
1	0	0	0	0	0	0	0	0	0	0	0	98	56	70	75	96	20	37	5	1	0	1	0	0	0	0	0	0	0	0	0	0	2	0	0
0	1	0	1	0	1	0	0	0	1	0	0	160	90	113	98	98	20	36.6	15	0	0	1	0	3	1	2	0	1	0	0	0	0	0	1	3
1	1	0	0	0	0	0	0	0	0	0	1	130	70	90	74	97	20	36.8	8	0	0	1	0	0	0	0	0	0	0	0	0	0	0	0	0
1	0	1	0	0	0	1	0	0	0	0	0	130	80	97	82	97	25	36.7	6	0	0	2	0	1	0	0	0	0	3	0	0	0	0	0	3
0	0	1	1	0	0	0	1	0	0	0	0	121	55	77	100	100	16	35.9	6	0	0	1	0	1	0	0	0	0	0	0	0	1	0	1	3
1	0	1	1	0	0	0	0	0	0	0	0	150	70	97	78	96	26	36.7	6	0	0	2	0	0	0	0	0	0	3	0	0	0	0	0	0
1	1	1	0	0	1	0	0	0	1	0	0	156	92	113	75	97	20	36.5	5	0	0	1	0	0	0	0	0	0	0	0	0	0	0	0	0
0	0	1	1	0	1	0	0	0	1	0	0	130	80	97	98	98	20	36.5	5	0	0	1	0	0	1	2	0	1	0	0	0	0	0	1	0
1	0	1	1	0	0	1	0	0	0	0	0	60	50	53	138	99	18	36.6	11	3	3	1	0	2	1	2	0	1	0	0	0	0	3	3	3
0	0	0	0	0	0	0	0	0	1	0	0	110	70	83	69	98	20	37	3	0	0	1	0	0	0	0	0	0	0	0	0	0	1	0	0
0	0	0	0	0	0	0	0	0	0	0	0	130	80	97	60	97	13	35.6	6	0	0	0	0	0	0	0	0	0	0	0	0	1	0	0	0
0	0	0	0	0	0	0	0	0	0	0	0	140	80	100	86	96	20	36.8	2	0	0	1	0	0	0	0	0	0	0	0	0	0	0	0	0
0	1	0	0	0	0	0	0	0	0	0	0	115	70	85	60	97	15	34.4	3	0	0	1	2	0	0	0	0	0	0	0	0	3	0	0	0
1	0	0	0	0	0	0	0	0	0	1	1	100	60	73	74	97	20	37.4	0	1	0	1	0	0	0	0	0	0	0	0	0	0	2	0	0
0	1	1	0	0	0	0	1	0	0	0	0	140	70	93	62	100	18	36.5	6	0	0	1	0	0	0	0	0	0	0	0	0	0	0	0	0
1	1	1	0	0	0	0	0	0	0	1	1	140	70	93	70	97	20	36.8	5	0	0	1	0	1	0	0	0	0	0	0	0	0	0	0	3
1	1	0	0	0	0	0	0	0	0	0	1	183	93	123	56	95	18	36.3	6	0	0	1	0	0	0	0	0	0	0	1	0	0	0	0	0
0	0	1	0	0	0	0	0	0	0	0	0	130	80	97	62	97	20	36.6	5	0	0	1	0	0	0	0	0	0	0	0	0	0	0	0	0
0	1	1	0	0	0	1	0	0	0	0	0	145	85	105	68	97	17	36.6	6	0	0	1	0	0	0	0	0	0	0	0	0	0	0	0	0
0	1	0	0	0	0	1	0	0	0	0	0	100	60	73	91	95	20	36.2	11	1	0	1	0	0	0	0	0	0	0	1	0	0	2	1	0
1	1	0	0	0	0	0	0	0	0	0	0	110	60	77	90	97	18	36	11	0	0	1	0	2	0	0	0	0	0	0	0	1	1	0	3
1	0	0	0	0	0	0	0	0	0	1	1	150	90	110	80	98	20	36.9	3	0	0	1	0	0	0	0	0	0	0	0	0	0	0	0	0
0	0	1	0	0	0	0	1	0	0	0	0	130	70	90	76	96	20	36.3	5	0	0	1	0	0	0	0	0	0	0	0	0	0	0	0	0
0	0	1	0	0	0	0	1	0	0	0	0	161	101	121	101	97	26	36.6	6	0	1	2	0	0	1	1	1	0	3	0	0	0	0	1	0
1	0	0	0	0	0	1	0	0	0	0	0	180	80	113	122	99	20	37.6	6	0	2	1	0	0	1	1	1	0	0	0	0	0	0	2	0
0	0	0	0	0	0	0	0	0	0	1	0	110	70	83	69	98	19	36.8	4	0	0	1	0	0	0	0	0	0	0	0	0	0	1	0	0
1	0	0	0	0	0	0	0	0	0	0	0	140	80	100	98	99	20	37	9	0	0	1	0	3	0	0	0	0	0	0	0	0	0	1	3
1	1	0	0	0	0	0	0	0	0	0	0	135	76	96	155	92	28	38	6	0	3	2	0	2	0	0	0	0	3	2	0	0	0	3	3
1	1	0	0	0	0	0	0	0	0	0	0	140	80	100	133	98	22	36.8	3	0	3	2	0	0	1	1	1	0	2	0	0	0	0	3	0
0	0	0	0	0	0	0	0	0	0	0	0	120	70	87	78	96	20	37.2	1	0	0	1	0	1	0	0	0	0	0	0	0	0	0	0	3
1	0	0	0	0	0	0	0	0	0	0	0	110	70	83	74	98	18	37.3	6	0	0	1	0	0	0	0	0	0	0	0	0	0	1	0	0
0	1	0	1	0	0	0	0	0	0	0	0	130	90	103	72	97	20	36.7	7	0	0	1	0	1	0	0	0	0	0	0	0	0	0	0	3
0	0	0	0	0	0	0	0	0	0	0	0	140	90	107	80	97	20	36.3	3	0	0	1	0	0	0	0	0	0	0	0	0	0	0	0	0
0	0	0	0	0	0	0	1	0	0	0	0	106	60	75	93	98	20	37.4	6	0	0	1	0	0	0	0	0	0	0	0	0	0	1	1	0
0	1	1	1	0	0	0	0	0	0	0	0	162	57	92	71	98	20	36.7	3	0	0	1	0	0	0	0	0	0	0	0	0	0	0	0	0
0	1	0	1	1	0	0	0	0	1	0	0	90	60	70	72	99	18	36.5	5	1	0	1	0	0	0	0	0	0	0	0	0	0	3	0	0
0	1	0	1	1	0	0	0	0	1	0	0	120	80	93	88	98	20	36.4	6	0	0	1	0	0	0	0	0	0	0	0	0	0	0	0	0
1	0	0	0	0	0	0	0	0	0	1	1	117	74	88	128	98	24	39	6	0	2	2	2	0	1	1	1	0	2	0	1	1	0	2	0
1	0	1	0	0	0	0	0	0	0	0	0	131	63	86	66	98	13	35.6	5	0	0	0	0	2	1	2	0	1	0	0	0	1	0	0	3
1	0	1	0	0	1	0	0	0	1	0	0	155	80	105	70	96	12	35.5	15	0	0	0	0	3	1	1	1	0	0	0	0	1	0	0	3
1	0	0	0	0	0	0	0	0	0	1	1	121	76	91	123	100	16	37.1	3	0	2	1	0	0	1	1	1	0	0	0	0	0	0	2	0
1	0	1	0	0	0	0	0	0	0	0	1	130	90	103	84	97	20	36.9	11	0	0	1	0	2	0	0	0	0	0	0	0	0	0	0	3
1	0	0	0	0	0	1	0	0	0	0	1	110	70	83	78	98	20	36.8	0	0	0	1	0	0	0	0	0	0	0	0	0	0	1	0	0
1	1	1	0	0	0	0	0	0	0	1	0	140	90	107	62	99	21	36.4	6	0	0	2	0	1	0	0	0	0	2	0	0	0	0	0	3
1	0	1	0	0	0	0	0	0	0	0	0	120	80	93	64	98	20	36.1	12	0	0	1	0	2	1	2	0	1	0	0	0	0	0	0	3
1	0	0	0	0	0	0	0	0	0	1	0	130	80	97	79	98	20	36.5	0	0	0	1	0	0	0	0	0	0	0	0	0	0	0	0	0
1	0	0	0	1	0	0	0	0	1	1	1	110	70	83	78	98	20	36.8	15	0	0	1	0	3	1	1	1	0	0	0	0	0	1	0	3
1	1	1	1	0	1	0	0	0	1	0	0	120	70	87	68	98	20	36.6	5	0	0	1	0	0	0	0	0	0	0	0	0	0	0	0	0
1	1	0	0	0	0	1	0	0	0	0	0	120	80	93	58	93	18	36.7	6	0	0	1	0	0	0	0	0	0	0	2	0	0	0	0	0
1	1	1	1	0	0	0	0	0	0	0	0	150	90	110	130	96	22	38.5	10	0	3	2	2	2	1	2	0	1	2	0	0	1	0	2	3
1	0	0	0	0	0	0	0	0	0	1	1	140	80	100	81	97	20	36.4	2	0	0	1	0	0	0	0	0	0	0	0	0	0	0	0	0
0	1	1	1	0	0	0	0	0	0	0	0	224	149	174	90	57	18	37.4	19	2	0	1	0	3	1	2	0	1	0	3	0	0	3	0	3
0	1	1	0	0	0	0	0	0	0	0	0	104	58	73	88	99	21	37.9	18	0	0	2	0	3	1	2	0	1	2	0	0	0	1	0	3
1	0	1	1	0	0	0	1	0	0	1	0	130	80	97	74	98	18	36.8	5	0	0	1	0	0	0	0	0	0	0	0	0	0	0	0	0
0	1	1	1	0	1	0	0	0	0	0	0	130	70	90	75	99	19	36.7	6	0	0	1	0	0	0	0	0	0	0	0	0	0	0	0	0
1	0	0	0	0	0	1	0	0	0	0	0	115	61	79	90	90	15	35.5	18	0	0	1	0	3	1	2	0	1	0	3	0	1	0	0	3
1	1	0	0	0	0	0	0	0	0	0	0	100	60	73	94	97	24	36.8	13	1	0	2	0	3	1	2	0	1	2	0	0	0	2	1	3
0	0	0	0	0	0	0	0	0	0	0	0	136	67	90	70	98	14	35.5	4	0	0	0	0	0	0	0	0	0	0	0	0	1	0	0	0
1	0	0	0	0	0	0	0	1	0	1	1	90	50	63	155	98	22	37.5	0	1	3	2	0	0	1	1	1	0	0	0	0	0	3	3	0
1	0	0	0	0	0	0	0	0	0	1	0	110	70	83	83	98	20	36.3	14	0	0	1	0	3	1	2	0	1	0	0	1	0	1	0	3
0	1	1	0	0	0	1	0	0	0	0	0	120	80	93	62	98	20	36.9	5	0	0	1	0	0	0	0	0	0	0	0	0	0	0	0	0
0	1	1	0	0	0	0	0	0	0	0	0	120	70	87	108	95	20	36.8	11	0	1	1	0	1	0	0	0	0	0	1	0	0	0	1	3
1	0	0	0	0	0	1	0	0	0	0	0	140	80	100	68	96	20	36.4	13	0	0	1	0	1	0	0	0	0	0	0	0	0	0	0	3
0	1	0	0	0	0	0	0	0	1	0	0	80	50	60	76	95	14	36.6	5	2	0	0	0	0	0	0	0	0	0	1	0	0	3	0	0
1	1	0	0	0	0	0	0	0	0	0	0	130	80	97	92	99	27	37	11	0	0	2	0	0	0	0	0	0	3	0	0	0	0	1	0
0	0	0	0	0	0	0	0	0	0	0	0	110	70	83	83	97	20	36.3	0	0	0	1	0	0	0	0	0	0	0	0	0	0	1	0	0
0	1	0	1	0	1	0	0	0	0	0	0	110	60	77	98	98	20	37.2	13	0	0	1	0	2	1	2	0	1	0	0	0	0	1	1	3
1	0	0	1	0	0	0	0	0	0	1	0	140	90	107	78	96	20	36.5	5	0	0	1	0	1	0	0	0	0	0	0	0	0	0	0	3
0	0	1	1	0	0	0	1	0	0	0	0	150	100	117	70	100	20	36.8	11	0	0	1	0	1	0	0	0	0	0	0	0	0	0	0	3
1	0	0	0	0	0	0	0	0	0	0	1	54	44	47	99	97	20	38	11	3	0	1	0	2	0	0	0	0	0	0	0	0	3	1	3
1	1	1	1	0	0	0	0	0	0	0	0	120	80	93	94	66	19	36.8	15	0	0	1	0	2	1	2	0	1	0	3	0	0	0	1	3
0	1	1	1	0	0	0	0	0	0	0	0	90	50	63	107	97	20	36.4	9	1	1	1	0	1	0	0	0	0	0	0	0	0	3	1	3
1	0	1	0	0	0	0	1	0	0	1	1	120	60	80	78	97	20	36.6	3	0	0	1	0	0	0	0	0	0	0	0	0	0	0	0	0
1	1	1	0	0	0	0	0	0	0	0	0	116	72	87	82	98	19	36.5	17	0	0	1	0	3	1	2	0	1	0	0	0	0	0	0	3
1	1	0	0	0	0	1	0	0	0	0	0	64	44	51	146	100	20	38.1	3	3	3	1	0	0	1	1	1	0	0	0	1	1	3	3	0
1	1	1	0	1	0	0	0	0	1	0	0	110	70	83	98	94	22	37.7	7	0	0	2	0	0	0	0	0	0	2	1	0	0	1	1	0
1	1	1	0	1	0	0	0	0	1	0	0	160	100	120	118	86	32	37	12	0	2	3	0	2	1	2	0	1	3	3	0	0	0	2	3
1	1	1	0	0	0	0	0	0	0	1	0	160	90	113	87	98	19	36.5	2	0	0	1	0	1	0	0	0	0	0	0	0	0	0	0	3
0	0	0	0	0	0	1	0	0	0	0	0	140	80	100	88	88	22	36.9	15	0	0	2	0	3	1	2	0	1	2	3	0	0	0	0	3
1	1	1	0	0	0	0	0	0	0	1	1	140	70	93	87	95	20	37.6	7	0	0	1	0	0	0	0	0	0	0	1	0	0	0	0	0
1	0	1	1	0	0	0	1	0	0	1	0	120	80	93	109	92	20	38.8	10	0	1	1	2	0	1	1	1	0	0	2	0	1	0	1	0
1	1	1	1	0	0	0	1	0	0	0	0	100	60	73	64	98	20	36.6	3	1	0	1	0	0	0	0	0	0	0	0	0	0	2	0	0
0	0	0	0	0	0	0	0	0	0	0	0	120	80	93	78	96	20	36.7	1	0	0	1	0	1	0	0	0	0	0	0	0	0	0	0	3
1	1	0	0	0	0	0	0	0	0	0	0	130	84	99	74	98	20	36.8	3	0	0	1	0	0	0	0	0	0	0	0	0	0	0	0	0
0	1	0	0	0	0	0	0	0	0	0	0	140	70	93	66	96	20	37	3	0	0	1	0	1	0	0	0	0	0	0	0	0	0	0	3
0	0	1	0	0	0	0	0	0	0	0	0	130	80	97	74	98	18	36.9	5	0	0	1	0	0	0	0	0	0	0	0	0	0	0	0	0
1	0	1	0	0	0	0	0	0	0	0	0	120	80	93	80	98	20	36.5	3	0	0	1	0	0	0	0	0	0	0	0	0	0	0	0	0
1	1	1	0	0	0	1	0	0	0	0	0	124	72	89	105	98	24	36.4	2	0	1	2	0	0	1	1	1	0	2	0	0	0	0	1	0
0	0	1	0	0	0	1	0	0	0	0	0	120	80	93	113	97	20	37.3	3	0	2	1	0	0	1	1	1	0	0	0	0	0	0	2	0
0	1	1	1	0	0	0	0	0	0	0	0	164	95	118	110	96	25	37.7	18	0	1	2	0	3	1	2	0	1	3	0	0	0	0	1	3
0	0	1	0	0	0	0	0	0	0	0	0	203	137	159	164	78	20	36.3	17	2	3	1	0	3	1	2	0	1	0	3	0	0	0	3	3
0	0	0	0	0	0	1	0	0	1	1	1	132	59	83	59	98	9	36.1	4	0	0	2	0	0	0	0	0	0	1	0	0	0	0	0	0
1	0	1	1	0	0	1	0	0	0	1	0	150	90	110	108	95	26	36.7	9	0	1	2	0	2	1	2	0	1	3	1	0	0	0	1	3
1	1	0	0	0	0	0	0	0	0	0	0	130	70	90	74	97	20	36.4	3	0	0	1	0	2	1	2	0	1	0	0	0	0	0	0	3
1	0	0	1	0	0	0	0	0	0	0	0	120	70	87	72	97	20	36.8	2	0	0	1	0	0	0	0	0	0	0	0	0	0	0	0	0
1	1	0	0	0	0	0	0	1	0	0	0	110	70	83	68	97	20	36.8	13	0	0	1	0	2	1	1	1	0	0	0	0	0	1	0	3
0	1	0	0	0	0	0	0	0	0	0	0	130	80	97	79	98	20	36.7	2	0	0	1	0	0	0	0	0	0	0	0	0	0	0	0	0
0	1	0	0	0	0	0	1	0	0	0	0	178	83	115	154	98	24	39.2	17	0	3	2	2	3	1	2	0	1	2	0	0	2	0	3	3
0	1	1	1	0	0	0	0	0	0	0	0	200	90	127	86	95	23	36.4	12	2	0	2	0	2	0	0	0	0	2	1	0	0	0	0	3
1	0	1	0	0	0	0	0	1	0	0	0	140	90	107	88	98	20	36.7	5	0	0	1	0	0	0	0	0	0	0	0	0	0	0	0	0
0	1	1	1	0	0	0	0	0	0	0	0	102	67	79	85	96	29	36.9	6	0	0	2	0	0	0	0	0	0	3	0	0	0	1	0	0
1	1	1	0	0	0	0	1	0	0	0	0	80	45	57	85	96	21	36.7	10	2	0	2	0	3	1	2	0	1	2	0	0	0	3	0	3
1	0	0	0	0	0	0	0	0	0	1	0	105	65	78	95	95	10	37	6	0	0	0	0	0	0	0	0	0	1	1	0	0	1	1	0
1	0	0	0	0	0	0	0	1	0	1	0	100	70	80	80	95	20	37.3	17	1	0	1	0	3	1	1	1	0	0	1	0	0	2	0	3
0	1	0	0	0	0	0	0	0	0	1	0	65	37	46	99	99	20	38.1	0	3	0	1	0	0	0	0	0	0	0	0	0	1	3	1	0
0	1	1	0	0	0	0	1	0	0	0	0	116	77	90	72	99	18	36.5	6	0	0	1	0	0	0	0	0	0	0	0	0	0	0	0	0
0	0	0	0	0	0	1	0	0	0	1	0	80	50	60	91	97	22	37.2	7	2	0	2	0	1	0	0	0	0	2	0	0	0	3	1	3
0	0	0	0	0	0	0	0	0	0	0	0	140	90	107	66	96	20	36.6	15	0	0	1	0	3	1	1	1	0	0	0	0	0	0	0	3
0	0	1	0	0	0	0	0	0	0	0	0	130	80	97	72	95	20	37	6	0	0	1	0	0	0	0	0	0	0	1	0	0	0	0	0
0	0	1	1	0	0	0	1	0	0	0	0	140	80	100	80	98	20	36.8	5	0	0	1	0	0	0	0	0	0	0	0	0	0	0	0	0
0	1	0	0	0	0	0	0	0	0	0	0	130	70	90	78	95	20	37.6	3	0	0	1	0	0	0	0	0	0	0	1	0	0	0	0	0
0	0	0	0	0	0	0	0	0	0	1	0	110	70	83	65	96	20	36.9	2	0	0	1	0	0	0	0	0	0	0	0	0	0	1	0	0
0	1	1	1	0	0	0	1	0	0	0	0	166	97	120	82	96	20	37.7	9	0	0	1	0	1	0	0	0	0	0	0	0	0	0	0	3
0	1	1	1	0	0	0	1	0	0	0	0	120	80	93	81	95	18	38.6	10	0	0	1	2	0	0	0	0	0	0	1	0	1	0	0	0
1	1	1	0	0	1	0	0	0	1	0	0	130	80	97	94	96	20	36.9	11	0	0	1	0	2	0	0	0	0	0	0	0	0	0	1	3
1	1	1	0	0	1	0	0	0	0	0	0	170	80	110	85	99	20	36.5	6	0	0	1	0	0	0	0	0	0	0	0	0	0	0	0	0
0	0	1	0	0	0	0	0	0	0	0	0	130	80	97	66	97	20	36.8	5	0	0	1	0	0	0	0	0	0	0	0	0	0	0	0	0
0	0	1	0	0	0	0	1	1	0	0	0	110	60	77	43	98	16	35.5	12	0	1	1	0	3	1	1	1	0	0	0	0	1	1	1	3
0	0	0	1	0	0	0	0	0	0	0	0	98	61	73	68	98	17	35.5	15	1	0	1	0	3	1	1	1	0	0	0	0	1	2	0	3
0	0	0	1	0	0	0	0	0	0	0	0	110	88	95	106	95	20	36.8	11	0	1	1	0	2	1	2	0	1	0	1	0	0	1	1	3
1	1	1	0	1	0	0	0	0	0	1	1	141	97	112	117	95	23	37.2	14	0	2	2	0	3	1	2	0	1	2	1	0	0	0	2	3
0	1	1	0	0	1	1	0	0	0	0	0	96	63	74	106	91	18	36.9	6	1	1	1	0	0	1	1	1	0	0	3	0	0	2	1	0
1	0	1	0	0	0	1	0	1	0	0	0	140	80	100	88	96	20	36.5	6	0	0	1	0	0	0	0	0	0	0	0	0	0	0	0	0
0	1	1	1	0	1	0	1	0	1	0	0	150	81	104	112	96	25	37.3	7	0	2	2	0	1	0	0	0	0	3	0	0	0	0	2	3
0	1	1	0	0	0	0	0	0	1	0	0	120	80	93	88	96	20	37.6	14	0	0	1	0	2	1	2	0	1	0	0	0	0	0	0	3
0	1	1	0	0	0	0	0	1	0	1	1	140	80	100	102	95	20	36.1	8	0	1	1	0	0	1	1	1	0	0	1	0	0	0	1	0
0	1	0	0	0	0	0	0	0	0	0	0	110	70	83	72	99	21	37.3	0	0	0	2	0	0	0	0	0	0	2	0	0	0	1	0	0
1	0	0	0	0	0	0	0	0	0	0	0	110	70	83	82	99	20	37.9	6	0	0	1	0	0	0	0	0	0	0	0	0	0	1	0	0
1	1	0	0	1	0	1	0	0	1	0	0	150	60	90	99	86	18	36.6	12	0	0	1	0	3	0	0	0	0	0	3	0	0	0	1	3
1	1	1	0	0	0	0	0	0	0	1	1	166	92	117	76	96	19	38.4	0	0	0	1	0	0	0	0	0	0	0	0	0	1	0	0	0
0	1	0	0	0	0	1	0	0	0	0	0	101	68	79	98	100	30	37.1	7	0	0	3	0	1	0	0	0	0	3	0	0	0	1	1	3
0	1	1	0	0	0	0	0	0	0	0	0	105	68	80	57	94	10	34.3	13	0	0	0	2	2	1	1	1	0	1	1	0	3	1	0	3
1	0	0	0	0	0	0	0	0	0	1	0	84	72	76	98	91	31	37.4	14	1	0	3	0	3	1	2	0	1	3	3	0	0	3	1	3
1	0	0	0	0	0	0	0	0	0	1	0	190	140	157	155	98	20	36.3	15	0	3	1	0	3	1	2	0	1	0	0	0	0	0	3	3
1	0	1	0	0	0	0	0	0	0	1	1	120	70	87	88	99	18	36.8	0	0	0	1	0	0	0	0	0	0	0	0	0	0	0	0	0
0	1	0	0	0	0	0	0	0	0	0	0	110	70	83	80	95	20	36.6	3	0	0	1	0	0	0	0	0	0	0	1	0	0	1	0	0
0	1	1	1	0	0	0	0	0	0	1	1	100	70	80	88	100	20	37	3	1	0	1	0	0	0	0	0	0	0	0	0	0	2	0	0
1	0	1	1	0	0	0	0	0	0	0	1	120	70	87	77	96	20	36.7	6	0	0	1	0	1	0	0	0	0	0	0	0	0	0	0	3
1	1	1	1	0	0	1	1	0	0	0	0	117	98	104	47	98	22	34.3	7	0	1	2	2	0	0	0	0	0	2	0	0	3	0	1	0
1	0	0	1	0	0	0	0	0	0	1	1	110	70	83	78	96	18	37.2	14	0	0	1	0	3	1	1	1	0	0	0	0	0	1	0	3
1	0	1	0	0	1	1	0	0	0	0	0	104	70	81	91	95	16	36.6	10	0	0	1	0	1	0	0	0	0	0	1	0	0	1	1	3
0	0	0	1	0	0	0	0	0	0	0	0	140	80	100	82	98	20	37.2	17	0	0	1	0	3	1	2	0	1	0	0	0	0	0	0	3
1	0	1	0	0	1	0	0	0	1	0	0	110	60	77	75	97	11	36.3	18	0	0	0	0	3	1	1	1	0	1	0	0	0	1	0	3
0	1	0	0	1	1	0	0	1	1	0	0	111	65	80	138	100	16	37.8	12	0	3	1	0	3	0	0	0	0	0	0	0	0	0	3	3
0	1	1	0	0	0	1	1	0	0	0	0	100	60	73	78	98	20	36.8	8	1	0	1	0	1	0	0	0	0	0	0	0	0	2	0	3
0	1	1	0	0	0	0	0	0	0	0	0	96	41	59	47	95	18	35.7	12	1	1	1	0	2	1	2	0	1	0	1	0	1	2	1	3
1	1	0	0	0	1	0	0	0	1	0	0	120	90	100	100	99	24	37.3	14	0	0	2	0	0	0	0	0	0	2	0	0	0	0	1	0
1	1	1	1	0	0	0	0	0	0	1	0	143	100	114	72	97	18	36.6	6	0	0	1	0	0	0	0	0	0	0	0	0	0	0	0	0
1	1	0	0	0	0	0	0	0	0	0	0	140	90	107	112	90	20	38.6	6	0	2	1	2	3	1	2	0	1	0	3	0	1	0	2	3
0	0	0	0	0	0	0	0	0	0	0	0	130	80	97	82	98	20	37.2	0	0	0	1	0	0	0	0	0	0	0	0	0	0	0	0	0
1	0	1	0	0	0	1	1	0	0	0	0	110	54	73	68	96	14	36.1	10	0	0	0	0	1	0	0	0	0	0	0	0	0	1	0	3
0	1	1	0	1	0	0	0	0	1	0	0	100	60	73	75	99	18	37	3	1	0	1	0	0	0	0	0	0	0	0	0	0	2	0	0
0	0	0	0	0	1	0	0	0	0	0	0	110	70	83	80	96	20	37.3	5	0	0	1	0	1	0	0	0	0	0	0	0	0	1	0	3
1	0	1	1	0	0	0	0	0	0	0	0	110	70	83	71	96	20	36.4	3	0	0	1	0	0	0	0	0	0	0	0	0	0	1	0	0
1	1	1	0	0	0	0	0	0	0	1	1	170	100	123	82	98	20	37	2	0	0	1	0	0	0	0	0	0	0	0	0	0	0	0	0
0	1	1	1	0	0	0	0	0	0	0	0	110	60	77	68	97	20	37	7	0	0	1	0	0	0	0	0	0	0	0	0	0	1	0	0
1	0	1	0	0	0	0	0	0	0	1	1	120	80	93	68	99	20	36.8	3	0	0	1	0	0	0	0	0	0	0	0	0	0	0	0	0
1	0	0	0	0	0	0	0	0	0	0	0	130	80	97	60	96	20	37.3	7	0	0	1	0	0	0	0	0	0	0	0	0	0	0	0	0
0	0	0	1	0	1	1	0	0	0	0	0	101	59	73	80	100	22	37.9	18	0	0	2	0	3	1	1	1	0	2	0	0	0	1	0	3
0	1	1	0	0	0	0	0	0	0	0	0	120	80	93	85	95	20	36	18	0	0	1	0	3	1	2	0	1	0	1	0	1	0	0	3
0	1	0	0	0	0	1	0	0	0	0	0	146	100	115	140	100	16	36.3	18	0	3	1	0	3	1	2	0	1	0	0	0	0	0	3	3
0	0	0	0	0	0	0	0	0	0	0	0	100	60	73	94	97	20	36.7	0	1	0	1	0	0	0	0	0	0	0	0	0	0	2	1	0
1	0	0	0	0	0	0	0	1	0	0	0	92	54	67	57	95	15	35.4	13	1	0	1	0	2	1	1	1	0	0	1	0	1	2	0	3
0	1	0	0	0	0	1	0	0	0	0	0	120	70	87	95	98	20	36.4	0	0	0	1	0	0	0	0	0	0	0	0	0	0	0	1	0
0	0	1	0	0	0	0	0	0	0	0	0	120	80	93	80	94	20	37.4	3	0	0	1	0	0	0	0	0	0	0	1	0	0	0	0	0
1	0	1	1	0	0	0	0	0	0	0	0	100	60	73	102	98	23	37	10	1	1	2	0	2	1	2	0	1	2	0	0	0	2	1	3
1	0	1	1	0	0	0	0	0	0	0	0	110	62	78	90	95	13	35.5	12	0	0	0	0	3	1	2	0	1	0	1	0	1	1	0	3
1	0	1	1	0	0	0	0	0	0	0	0	90	50	63	58	95	20	37.2	5	1	0	1	0	0	0	0	0	0	0	1	0	0	3	0	0
0	1	1	0	0	0	1	0	0	0	0	0	113	80	91	86	100	15	36.4	6	0	0	1	0	1	0	0	0	0	0	0	0	0	0	0	3
0	1	1	0	0	0	1	0	0	0	0	0	130	80	97	72	95	20	36.5	3	0	0	1	0	0	0	0	0	0	0	1	0	0	0	0	0
0	1	1	0	0	0	1	0	0	0	0	0	120	80	93	75	97	20	37.1	3	0	0	1	0	3	1	2	0	1	0	0	0	0	0	0	3
0	1	0	0	1	0	0	0	1	1	0	0	140	80	100	110	96	22	36.3	6	0	1	2	0	0	1	1	1	0	2	0	0	0	0	1	0
0	0	0	0	0	0	0	0	0	0	0	0	70	40	50	52	98	20	37.3	7	3	0	1	0	0	0	0	0	0	0	0	0	0	3	0	0
1	1	1	1	0	0	0	1	0	0	0	1	109	67	81	76	97	17	36.5	0	0	0	1	0	0	0	0	0	0	0	0	0	0	1	0	0
0	1	0	0	0	0	0	0	0	0	1	0	80	60	67	86	97	20	37.2	0	2	0	1	0	0	0	0	0	0	0	0	0	0	3	0	0
0	1	0	0	0	0	0	0	1	0	0	0	100	60	73	60	98	20	36	15	1	0	1	0	3	1	1	1	0	0	0	0	1	2	0	3
0	1	1	1	0	0	0	0	0	0	0	0	174	72	106	104	95	22	37.1	17	0	1	2	0	3	1	2	0	1	2	1	0	0	0	1	3
1	0	1	0	0	0	0	0	0	0	1	0	140	80	100	84	97	20	36.1	5	0	0	1	0	0	0	0	0	0	0	0	0	0	0	0	0
0	1	0	0	0	0	0	0	0	0	0	0	190	120	143	80	94	22	36	14	0	0	2	0	3	1	1	1	0	2	1	0	1	0	0	3
0	0	1	0	1	0	0	0	0	1	0	0	140	80	100	77	95	20	36.8	5	0	0	1	0	0	0	0	0	0	0	1	0	0	0	0	0
0	1	0	0	0	0	0	0	0	0	0	0	140	80	100	64	95	20	37	5	0	0	1	0	0	0	0	0	0	0	1	0	0	0	0	0
0	0	1	0	0	0	0	0	0	0	0	0	140	100	113	72	98	20	36.6	6	0	0	1	0	0	0	0	0	0	0	0	0	0	0	0	0
0	1	0	0	0	0	0	0	0	0	0	0	115	75	88	70	98	12	36.6	10	0	0	0	0	2	1	2	0	1	0	0	0	0	0	0	3
0	0	0	0	0	0	0	0	0	0	0	0	115	67	83	77	96	18	36.3	16	0	0	1	0	3	1	1	1	0	0	0	0	0	0	0	3
1	1	0	0	0	0	0	0	0	0	1	0	180	100	127	200	95	20	36.7	14	0	3	1	0	3	1	2	0	1	0	1	0	0	0	3	3
1	1	0	0	0	0	0	0	0	0	1	0	120	70	87	96	96	20	36.7	6	0	0	1	0	0	0	0	0	0	0	0	1	0	0	1	0
0	0	1	0	0	1	0	0	0	0	0	0	110	80	90	60	95	20	36.6	3	0	0	1	0	0	0	0	0	0	0	1	0	0	1	0	0
0	0	1	0	0	1	0	0	0	0	0	0	110	70	83	76	97	20	36.1	15	0	0	1	0	3	1	1	1	0	0	0	0	0	1	0	3
0	0	0	0	0	0	0	0	0	0	0	0	140	90	107	94	97	20	36.2	2	0	0	1	0	2	1	2	0	1	0	0	0	0	0	1	3
0	0	0	0	0	0	1	0	0	0	0	0	126	73	91	50	95	10	35.2	7	0	1	0	0	2	0	0	0	0	1	1	0	1	0	1	3
0	1	1	0	0	0	0	0	0	0	0	0	140	80	100	84	96	20	37.4	8	0	0	1	0	1	0	0	0	0	0	0	0	0	0	0	3
1	1	0	0	0	0	0	0	0	0	1	0	120	80	93	78	98	20	36.9	2	0	0	1	0	0	0	0	0	0	0	0	0	0	0	0	0
1	1	0	0	0	0	1	0	0	0	0	0	59	35	43	71	99	21	35	7	3	0	2	0	1	0	0	0	0	2	0	0	3	3	0	3
0	0	1	0	0	0	0	0	0	0	0	0	100	60	73	60	98	19	36.8	4	1	0	1	0	0	0	0	0	0	0	0	0	0	2	0	0
1	1	1	0	0	0	0	0	0	0	0	0	130	90	103	88	98	20	37.1	2	0	0	1	0	0	0	0	0	0	0	0	0	0	0	0	0
0	0	1	0	0	0	0	0	0	0	0	0	155	130	138	114	97	16	36.5	13	0	2	1	0	2	1	2	0	1	0	0	0	0	0	2	3
1	1	0	0	0	0	0	0	0	0	0	0	80	50	60	140	97	14	36.3	15	2	3	0	0	3	1	2	0	1	0	0	0	0	3	3	3
1	1	0	0	0	0	0	0	1	0	0	0	100	70	80	71	97	20	36.7	18	1	0	1	0	3	1	1	1	0	0	0	0	0	2	0	3
0	0	0	0	0	0	0	0	0	0	0	0	130	70	90	80	99	11	35.4	0	0	0	0	0	0	0	0	0	0	1	0	0	1	0	0	0
0	0	0	0	0	0	0	0	0	0	0	0	160	100	120	131	97	22	36.1	12	0	3	2	0	2	1	2	0	1	2	0	0	0	0	3	3
1	0	1	1	0	0	0	0	0	0	0	1	198	110		97	100	18	37.2	2	0	0	1	0	2	1	2	0	1	0	0	0	0	0	1	3
0	0	0	0	0	0	0	1	0	0	0	0	130	90	103	68	97	20	36.2	5	0	0	1	0	0	0	0	0	0	0	0	0	0	0	0	0
1	0	0	0	0	0	0	0	0	0	0	0	150	100	117	110	96	24	36.9	9	0	1	2	0	2	1	2	0	1	2	0	0	0	0	1	3
0	1	0	0	0	1	0	0	0	0	0	0	80	60	67	126	97	19	38.3	15	2	2	1	0	3	1	2	0	1	0	0	0	1	3	2	3
0	1	0	0	0	0	0	0	0	0	0	0	123	88	100	93	95	20	36.6	14	0	0	1	0	3	1	2	0	1	0	1	0	0	0	1	3
0	1	1	1	0	0	0	0	0	0	0	0	98	67	77	86	99	16	36.3	10	1	0	1	0	1	0	0	0	0	0	0	0	0	2	0	3
1	0	0	0	0	0	0	0	0	0	1	0	147	86	106	70	95	24	37.5	10	0	0	2	0	0	0	0	0	0	2	1	0	0	0	0	0
0	0	0	1	0	0	0	0	0	0	0	0	119	62	81	50	94	12	36.7	17	0	1	0	0	3	1	1	1	0	0	1	0	0	0	1	3
0	0	1	0	0	0	1	0	0	0	0	0	136	50	79	100	98	22	36.8	6	0	0	2	0	0	0	0	0	0	2	0	0	0	0	1	0
1	0	0	0	0	0	0	0	0	0	0	0	150	90	110	68	98	20	36.5	3	0	0	1	0	0	0	0	0	0	0	0	0	0	0	0	0
1	0	1	1	0	1	0	0	0	0	0	0	140	90	107	84	97	20	36.5	3	0	0	1	0	0	0	0	0	0	0	0	0	0	0	0	0
0	1	1	0	0	0	0	0	0	0	0	0	132	88	103	62	95	18	36.7	5	0	0	1	0	0	0	0	0	0	0	1	0	0	0	0	0
1	0	1	0	0	0	0	0	0	0	0	0	120	80	93	80	98	20	36.5	3	0	0	1	0	0	0	0	0	0	0	0	0	0	0	0	0
0	0	1	0	0	0	0	0	1	0	0	0	120	80	93	112	82	24	36.7	13	0	2	2	0	0	1	1	1	0	2	3	0	0	0	2	0
0	0	1	0	0	0	0	0	0	0	0	0	100	60	73	104	94	20	36.5	12	1	1	1	0	2	1	2	0	1	0	1	0	0	2	1	3
0	0	0	0	0	0	0	0	0	0	0	0	120	80	93	72	95	20	36.6	9	0	0	1	0	0	0	0	0	0	0	1	0	0	0	0	0
0	0	1	0	0	0	0	0	0	0	0	0	120	80	93	83	97	20	36.7	2	0	0	1	0	0	0	0	0	0	0	0	0	0	0	0	0
1	0	0	0	0	0	1	0	0	0	0	1	140	80	100	72	98	20	36.9	2	0	0	1	0	0	0	0	0	0	0	0	0	0	0	0	0
1	0	0	0	0	0	1	0	0	0	1	1	120	90	100	68	97	16	36.4	2	0	0	1	0	0	0	0	0	0	0	0	0	0	0	0	0
0	0	0	0	0	0	0	1	0	0	0	0	150	90	110	84	98	20	36.6	3	0	0	1	0	0	0	0	0	0	0	0	0	0	0	0	0
1	0	1	1	0	0	0	0	0	0	0	0	97	66	76	82	100	17	36.8	8	1	0	1	0	1	0	0	0	0	0	0	0	0	2	0	3
1	0	1	1	0	1	1	0	0	0	1	0	159	68	98	111	100	26	37.8	15	0	2	2	0	3	0	0	0	0	3	0	0	0	0	2	3
0	1	1	0	0	1	0	0	0	0	0	0	110	60	77	69	99	20	36.4	6	0	0	1	0	0	0	0	0	0	0	0	0	0	1	0	0
0	1	1	0	0	0	0	0	0	0	0	0	110	70	83	66	98	20	36.9	6	0	0	1	0	0	0	0	0	0	0	0	0	0	1	0	0
0	0	0	0	1	0	0	0	0	1	0	0	110	70	83	76	96	20	37	6	0	0	1	0	0	0	0	0	0	0	0	0	0	1	0	0
1	1	1	1	0	0	0	0	0	0	1	1	120	70	87	68	96	20	36.5	5	0	0	1	0	0	0	0	0	0	0	0	0	0	0	0	0
0	1	0	0	0	0	0	0	0	0	0	0	100	60	73	60	100	20	36	2	1	0	1	0	0	0	0	0	0	0	0	0	1	2	0	0
1	0	1	0	0	0	1	0	1	0	0	0	140	90	107	73	96	20	36.8	17	0	0	1	0	3	1	1	1	0	0	0	0	0	0	0	3
1	0	0	0	0	0	0	0	0	0	1	1	90	50	63	85	99	12	36.2	6	1	0	0	0	2	0	0	0	0	0	0	0	0	3	0	3
1	0	0	0	0	0	0	0	0	0	0	0	130	80	97	72	96	20	36.8	3	0	0	1	0	1	0	0	0	0	0	0	0	0	0	0	3
1	0	1	0	0	0	0	0	0	0	0	0	110	70	83	96	95	20	36.8	8	0	0	1	0	0	0	0	0	0	0	1	0	0	1	1	0
0	0	0	0	0	0	0	0	1	0	0	0	90	60	70	72	90	19	36.3	12	1	0	1	0	3	1	1	1	0	0	3	0	0	3	0	3
0	0	1	0	0	0	0	0	0	0	0	0	120	80	93	82	96	20	36.2	5	0	0	1	0	1	0	0	0	0	0	0	0	0	0	0	3
0	1	1	0	0	0	0	0	0	0	0	0	110	60	77	60	95	20	36.3	6	0	0	1	0	2	1	2	0	1	0	1	0	0	1	0	3
0	1	1	1	0	0	0	0	0	0	0	0	80	40	53	98	95	28	38.1	17	2	0	2	0	3	1	2	0	1	3	1	0	1	3	1	3
0	0	0	1	0	0	0	0	0	0	0	0	100	60	73	105	96	20	36.4	18	1	1	1	0	3	1	2	0	1	0	0	0	0	2	1	3
1	0	1	1	0	0	0	0	0	0	0	0	160	100	120	80	100	26	36.6	18	0	0	2	0	3	1	1	1	0	3	0	0	0	0	0	3
1	1	0	0	0	0	0	0	0	0	0	0	115	75	88	111	97	19	37.4	7	0	2	1	0	0	1	1	1	0	0	0	0	0	0	2	0
0	0	0	0	0	0	0	0	0	0	0	0	130	80	97	79	99	20	36.9	7	0	0	1	0	1	0	0	0	0	0	0	0	0	0	0	3
0	1	1	1	0	1	0	0	0	1	0	0	150	90	110	78	98	20	37.9	9	0	0	1	0	1	0	0	0	0	0	0	0	0	0	0	3
0	1	1	1	0	1	0	0	0	1	0	0	150	100	117	89	96	20	37.3	8	0	0	1	0	1	0	0	0	0	0	0	0	0	0	0	3
0	1	1	1	0	0	0	0	0	0	0	0	127	59	82	87	97	18	37	14	0	0	1	0	2	1	2	0	1	0	0	0	0	0	0	3
1	1	1	1	0	0	0	0	0	0	0	0	110	70	83	107	98	25	37	5	0	1	2	0	0	1	1	1	0	3	0	0	0	1	1	0
0	1	0	0	0	1	1	0	0	1	0	0	141	71	94	130	97	25	36.7	14	0	3	2	0	3	1	2	0	1	3	0	0	0	0	2	3
0	1	1	1	1	0	1	1	0	1	0	0	110	70	83	96	99	22	37.6	11	0	0	2	0	2	1	2	0	1	2	0	0	0	1	1	3
0	1	1	0	1	0	0	0	0	1	0	0	110	70	83	47	77	28	38	18	0	1	2	0	3	1	1	1	0	3	3	0	0	1	1	3
0	1	0	0	1	0	0	0	0	0	0	0	110	70	83	65	96	20	36.7	5	0	0	1	0	0	0	0	0	0	0	0	0	0	1	0	0
1	1	0	0	0	0	0	0	1	0	0	0	135	75	95	120	100	22	36.4	0	0	2	2	0	0	1	1	1	0	2	0	0	0	0	2	0
1	1	0	0	1	0	0	0	0	1	0	0	114	81	92	76	100	18	36.3	3	0	0	1	0	1	0	0	0	0	0	0	0	0	0	0	3
0	1	1	0	0	1	1	0	0	0	0	0	136	69	91	89	97	18	36.9	12	0	0	1	0	2	0	0	0	0	0	0	0	0	0	0	3
1	0	0	0	0	1	0	0	0	0	1	0	120	80	93	62	97	20	36.4	3	0	0	1	0	0	0	0	0	0	0	0	0	0	0	0	0
0	0	0	0	0	0	0	1	0	0	0	0	110	80	90	72	98	20	36.7	2	0	0	1	0	0	0	0	0	0	0	0	0	0	1	0	0
0	1	0	0	0	0	0	0	0	1	0	0	110	60	77	64	94	30	36	14	0	0	3	0	3	1	1	1	0	3	1	0	1	1	0	3
1	1	0	0	0	0	0	0	0	0	0	0	130	80	97	86	96	11	35	17	0	0	0	0	2	1	2	0	1	1	0	0	3	0	0	3
1	0	0	0	0	0	0	0	0	0	1	0	115	42	66	84	99	12	36.5	0	0	0	0	0	0	0	0	0	0	0	0	0	0	0	0	0
0	0	1	0	0	0	0	0	0	0	0	0	120	80	93	78	98	20	36.8	2	0	0	1	0	0	0	0	0	0	0	0	0	0	0	0	0
0	0	1	0	0	0	0	0	0	0	0	0	110	70	83	60	98	20	36.9	2	0	0	1	0	0	0	0	0	0	0	0	0	0	1	0	0
1	1	1	1	0	0	1	0	0	0	1	1	110	60	77	58	95	20	36.8	7	0	0	1	0	0	0	0	0	0	0	1	0	0	1	0	0
1	0	0	0	0	1	0	0	0	0	0	0	120	57	78	65	96	12	36.9	4	0	0	0	0	1	0	0	0	0	0	0	0	0	0	0	3
1	0	0	0	0	1	0	0	0	0	0	0	130	80	97	84	97	20	37.7	2	0	0	1	0	0	0	0	0	0	0	0	0	0	0	0	0
1	1	1	0	0	1	0	0	0	0	0	0	160	80	107	112	96	22	39.2	10	0	2	2	2	1	0	0	0	0	2	0	0	2	0	2	3
1	1	0	0	0	0	0	0	1	0	1	1	100	50	67	120	89	21	38.5	3	1	2	2	2	0	1	1	1	0	2	3	0	1	2	2	0
1	1	0	0	0	0	1	0	0	0	1	1	130	70	90	110	96	20	36.2	0	0	1	1	0	2	1	2	0	1	0	0	0	0	0	1	3
1	0	0	0	0	0	0	0	0	0	1	1	140	80	100	73	97	20	36.2	3	0	0	1	0	0	0	0	0	0	0	0	0	0	0	0	0
0	0	0	1	0	0	1	1	1	0	0	0	86	24	45	55	100	15	36.6	15	1	0	1	0	3	1	1	1	0	0	0	0	0	3	0	3
1	0	1	1	0	0	0	0	0	0	1	1	130	80	97	78	94	20	36.7	17	0	0	1	0	3	1	1	1	0	0	1	0	0	0	0	3
1	0	1	0	0	0	0	0	0	0	0	0	140	80	100	70	98	20	36.5	6	0	0	1	0	0	0	0	0	0	0	0	0	0	0	0	0
0	0	1	0	0	0	0	0	0	0	1	0	140	80	100	80	97	20	37.9	2	0	0	1	0	1	0	0	0	0	0	0	0	0	0	0	3
0	0	1	0	0	0	0	0	0	0	1	0	184	91	122	114	94	32	37.8	9	0	2	3	0	3	1	2	0	1	3	1	0	0	0	2	3
0	0	1	0	0	0	0	0	0	0	0	0	140	70	93	82	97	20	38.2	12	0	0	1	0	2	1	2	0	1	0	0	0	1	0	0	3
1	0	1	0	0	0	0	0	0	0	1	0	150	90	110	75	96	20	36.9	2	0	0	1	0	0	0	0	0	0	0	0	0	0	0	0	0
1	0	0	0	0	0	0	0	0	0	0	1	120	80	93	70	98	20	36.2	1	0	0	1	0	0	0	0	0	0	0	0	0	0	0	0	0
0	0	1	0	0	0	1	0	0	0	0	0	111	68	82	68	98	13	35.8	8	0	0	0	0	0	0	0	0	0	0	0	0	1	0	0	0
0	1	0	1	0	0	0	1	0	0	0	0	82	58	66	74	95	32	36.6	12	1	0	3	0	2	1	2	0	1	3	1	0	0	3	0	3
0	1	0	0	0	0	0	0	0	0	0	0	107	46	66	100	98	25	36.4	17	0	0	2	0	3	1	2	0	1	3	0	0	0	1	1	3
1	1	0	0	0	0	0	0	1	0	1	0	121	76	91	103	95	20	38	0	0	1	1	0	0	1	1	1	0	0	1	0	0	0	1	0
0	1	1	0	0	0	0	1	0	0	0	0	126	81	96	107	100	14	36	12	0	1	0	0	1	0	0	0	0	0	0	0	1	0	1	3
0	1	1	1	0	0	0	1	0	0	0	0	143	66	92	67	100	15	36.2	12	0	0	1	0	3	1	1	1	0	0	0	0	0	0	0	3
0	1	1	1	0	0	0	1	0	0	0	0	166	72	103	118	100	30	37	13	0	2	3	0	2	1	2	0	1	3	0	0	0	0	2	3
1	0	0	0	0	0	0	0	0	1	0	0	130	80	97	80	97	18	36	5	0	0	1	0	0	0	0	0	0	0	0	0	1	0	0	0
0	0	0	0	0	0	0	0	0	0	1	0	120	80	93	66	96	20	37.1	11	0	0	1	0	2	1	2	0	1	0	0	0	0	0	0	0
1	0	0	0	0	0	0	0	0	0	0	1	130	80	97	72	97	20	36.6	8	0	0	1	0	2	1	2	0	1	0	0	0	0	0	0	3
0	1	0	0	0	1	1	0	0	0	0	0	140	60	87	88	95	20	37.1	6	0	0	1	0	0	0	0	0	0	0	1	0	0	0	0	0
1	1	1	0	0	0	1	0	0	0	0	0	120	70	87	72	99	20	36.8	3	0	0	1	0	0	0	0	0	0	0	0	0	0	0	0	0
1	0	0	0	1	0	0	0	1	1	0	0	180	90	120	120	87	17	39.4	11	0	2	1	2	1	0	0	0	0	0	3	0	2	0	2	3
0	0	0	0	0	1	0	0	0	0	0	0	130	70	90	74	97	20	37.1	2	0	0	1	0	3	1	2	0	1	0	0	0	0	0	0	3
0	0	1	0	0	0	0	0	0	0	0	0	140	80	100	62	96	20	36.4	5	0	0	1	0	0	0	0	0	0	0	0	0	0	0	0	0
1	1	0	0	0	0	0	0	0	0	1	1	140	110	120	110	90	24	37	1	0	1	2	0	1	0	0	0	0	2	3	0	0	0	1	3
1	1	0	0	0	0	0	0	0	0	1	1	110	70	83	109	100	19	36.6	0	0	1	1	0	0	1	1	1	0	0	0	0	0	1	1	0
0	1	0	0	0	1	0	0	0	0	0	0	150	90	110	88	98	20	36.5	13	0	0	1	0	3	0	0	0	0	0	0	0	0	0	0	3
0	1	1	0	0	0	0	0	0	0	0	0	111	62	78	98	98	18	36	15	0	0	1	0	3	1	2	0	1	0	0	0	1	0	1	3
0	1	1	1	0	0	0	0	0	0	0	0	68	35	46	103	100	20	37.6	15	3	1	1	0	3	1	2	0	1	0	0	0	0	3	1	3
1	0	0	0	0	0	0	0	0	0	1	0	120	70	87	64	99	20	36.6	3	0	0	1	0	0	0	0	0	0	0	0	0	0	0	0	0
1	0	1	1	0	0	0	0	0	0	0	0	150	100	117	72	98	20	36.4	3	0	0	1	0	0	0	0	0	0	0	0	0	0	0	0	0
1	0	0	0	0	0	0	0	0	0	1	0	110	60	77	99	94	20	36.4	18	0	0	1	0	3	1	2	0	1	0	1	0	0	1	1	3
0	1	1	0	0	0	0	0	0	0	0	0	59	43	48	91	96	20	37	10	3	0	1	0	1	0	0	0	0	0	0	0	0	3	1	3
1	0	0	1	0	0	0	0	0	0	1	0	150	90	110	70	98	20	36.7	7	0	0	1	0	1	0	0	0	0	0	0	0	0	0	0	3
1	1	0	0	0	0	0	0	0	0	0	1	140	90	107	68	98	20	36.6	3	0	0	1	0	0	0	0	0	0	0	0	0	0	0	0	0
0	0	0	0	0	0	1	0	0	0	0	0	122	72	89	62	97	10	35.8	3	0	0	0	0	1	0	0	0	0	1	0	0	1	0	0	3
1	1	1	0	0	0	1	0	0	0	0	1	81	52	62	99	97	11	36.9	7	1	0	0	0	1	0	0	0	0	1	0	0	0	3	1	3
1	1	0	0	0	0	0	0	0	0	0	0	90	60	70	89	99	20	36.8	8	1	0	1	0	0	0	0	0	0	0	0	0	0	3	0	0
1	0	0	1	0	0	0	0	0	0	0	0	110	70	83	94	97	20	37.1	11	0	0	1	0	2	0	0	0	0	0	0	0	0	1	1	3
0	1	1	1	0	1	0	0	0	0	0	0	63	41	48	100	97	26	36.1	8	3	0	2	0	1	0	0	0	0	3	0	0	0	3	1	3
0	0	0	0	0	0	1	0	0	0	0	0	130	70	90	154	81	19	36.1	10	0	3	1	0	2	1	2	0	1	0	3	0	0	0	3	3
1	1	1	0	0	0	0	0	0	0	0	1	130	80	97	64	95	18	36.8	6	0	0	1	0	0	0	0	0	0	0	1	0	0	0	0	0
1	0	0	0	0	0	0	0	0	0	0	0	140	90	107	64	95	20	37.5	5	0	0	1	0	0	0	0	0	0	0	1	0	0	0	0	0
0	1	1	1	0	0	0	0	0	0	0	0	88	49	62	65	95	20	36.4	15	1	0	1	0	3	1	1	1	0	0	1	0	0	3	0	3
0	0	0	0	0	0	0	0	0	0	1	0	130	80	97	60	98	20	36.9	5	0	0	1	0	0	0	0	0	0	0	0	0	0	0	0	0
0	1	0	0	1	0	0	0	1	1	0	0	60	45	50	65	97	38	36.3	8	3	0	3	0	0	0	0	0	0	3	0	0	0	3	0	0
0	0	0	0	1	0	0	0	1	1	0	0	130	80	97	60	97	18	36.1	9	0	0	1	0	0	1	1	1	0	0	0	0	0	0	0	0
1	0	0	0	0	0	0	0	0	0	0	0	120	90	100	77	95	20	36.7	3	0	0	1	0	0	0	0	0	0	0	1	0	0	0	0	0
1	1	1	0	0	0	1	0	0	0	0	0	121	80	94	67	98	20	36.9	8	0	0	1	0	0	0	0	0	0	0	0	0	0	0	0	0
0	1	0	0	0	0	0	0	0	0	0	0	90	60	70	85	98	20	37	0	1	0	1	0	0	0	0	0	0	0	0	0	0	3	0	0
1	1	1	1	0	0	0	0	0	0	1	0	190	70	110	116	96	24	38.6	15	0	2	2	2	3	1	2	0	1	2	0	0	1	0	2	3
1	1	0	0	0	0	0	0	0	0	1	1	120	80	93	67	98	20	36.3	7	0	0	1	0	2	1	2	0	1	0	0	0	0	0	0	3
1	0	0	0	0	0	0	0	0	0	1	1	98	56	70	89	96	20	36.6	3	1	0	1	0	0	0	0	0	0	0	0	0	0	2	0	0
1	0	0	0	0	0	0	0	0	0	0	0	120	80	93	70	98	20	36.7	5	0	0	1	0	0	0	0	0	0	0	0	0	0	0	0	0
1	1	0	0	0	0	0	0	0	0	0	1	130	80	97	84	96	18	36.8	15	0	0	1	0	3	1	2	0	1	0	0	0	0	0	0	3
0	0	1	0	0	0	0	0	0	0	0	0	130	80	97	72	98	20	37.2	9	0	0	1	0	2	0	0	0	0	0	0	0	0	0	0	3
1	1	1	0	0	0	0	0	0	0	1	0	140	70	93	78	97	20	36.5	8	0	0	1	0	1	0	0	0	0	0	0	0	0	0	0	3
0	1	1	0	0	0	1	0	0	0	0	0	170	85	113	80	94	18	36.6	16	0	0	1	0	3	1	1	1	0	0	1	0	0	0	0	3
0	1	0	0	0	0	1	0	0	0	0	0	120	80	93	94	98	20	37.2	6	0	0	1	0	0	0	0	0	0	0	0	0	0	0	1	0
0	0	0	0	0	0	0	0	0	0	0	0	110	70	83	95	98	20	36.2	4	0	0	1	0	0	0	0	0	0	0	0	0	0	1	1	0
1	1	0	0	0	0	0	0	0	0	1	0	150	90	110	98	96	20	36.9	1	0	0	1	0	1	0	0	0	0	0	0	0	0	0	1	3
1	1	1	0	0	0	0	0	0	0	0	0	129	79	96	90	81	20	38.3	10	0	0	1	0	1	0	0	0	0	0	3	0	1	0	0	3
1	1	0	0	1	0	0	0	0	1	0	0	87	50	62	75	94	15	36.8	17	1	0	1	0	3	1	1	1	0	0	1	0	0	3	0	3
1	1	1	1	0	0	0	0	0	0	1	1	130	80	97	70	96	20	36.5	8	0	0	1	0	1	0	0	0	0	0	0	0	0	0	0	3
1	0	0	0	0	0	0	0	0	0	0	0	110	70	83	80	95	20	37.3	2	0	0	1	0	0	0	0	0	0	0	1	0	0	1	0	0
1	1	0	0	0	0	0	0	0	0	1	1	120	70	87	76	99	20	36.5	5	0	0	1	0	0	0	0	0	0	0	0	0	0	0	0	0
0	1	1	0	0	0	0	1	0	0	0	0	150	79	103	71	95	20	37	6	0	0	1	0	0	0	0	0	0	0	1	0	0	0	0	0
0	0	1	0	0	0	0	0	0	0	0	0	140	90	107	72	100	18	36.4	6	0	0	1	0	0	0	0	0	0	0	0	0	0	0	0	0
1	0	1	0	0	0	0	0	0	0	0	0	130	80	97	62	96	20	36.4	4	0	0	1	0	0	0	0	0	0	0	0	0	0	0	0	0
0	1	0	0	0	0	0	0	0	0	0	0	120	70	87	73	100	19	36.8	6	0	0	1	0	0	0	0	0	0	0	0	0	0	0	0	0
1	1	0	0	0	1	0	0	0	0	0	0	110	70	83	67	98	20	36.5	6	0	0	1	0	0	0	0	0	0	0	0	0	0	1	0	0
1	1	0	1	0	0	1	0	0	0	0	0	130	80	97	88	95	20	37.4	10	0	0	1	0	2	1	2	0	1	0	1	0	0	0	0	3
1	0	1	0	0	0	0	0	0	0	0	0	150	100	117	158	95	30	38.9	5	0	3	3	2	1	0	0	0	0	3	1	0	1	0	3	3
0	0	0	0	0	0	0	0	0	0	0	0	110	70	83	70	98	20	36.7	3	0	0	1	0	0	0	0	0	0	0	0	0	0	1	0	0
1	1	0	0	0	0	1	0	0	0	0	0	140	80	100	80	95	18	36.5	3	0	0	1	0	0	0	0	0	0	0	1	0	0	0	0	0
1	0	0	1	0	0	0	0	0	0	0	0	120	80	93	88	97	20	37	11	0	0	1	0	3	0	0	0	0	0	0	0	0	0	0	3
1	0	0	1	0	0	0	0	0	0	0	0	220	30	93	108	72	22	36.8	15	2	1	2	0	3	1	2	0	1	2	3	0	0	3	1	3
1	1	1	0	0	0	0	0	0	0	0	0	130	80	97	72	94	20	37	17	0	0	1	0	3	1	1	1	0	0	1	0	0	0	0	3
1	1	1	0	0	0	0	0	0	0	0	1	160	90	113	60	98	20	36.4	5	0	0	1	0	0	0	0	0	0	0	0	0	0	0	0	0
0	1	1	0	0	0	0	1	0	0	0	0	97	61	73	96	100	19	37.2	6	1	0	1	0	0	0	0	0	0	0	0	0	0	2	1	0
1	1	0	1	0	0	0	0	0	0	0	1	64	14	31	99	95	39	37.9	12	3	0	3	0	3	1	2	0	1	3	1	0	0	3	1	3
1	0	1	0	0	0	0	0	0	0	0	0	110	70	83	70	97	20	36.9	2	0	0	1	0	0	0	0	0	0	0	0	0	0	1	0	0
1	1	1	1	0	0	0	1	0	0	1	1	170	80	110	124	99	28	37.4	3	0	2	2	0	0	1	1	1	0	3	0	0	0	0	2	0
0	0	0	0	0	0	1	1	0	0	0	0	120	80	93	80	97	20	36.9	5	0	0	1	0	2	1	2	0	1	0	0	0	0	0	0	3
0	1	1	1	1	0	0	0	0	1	0	0	70	50	57	79	97	19	36.6	0	3	0	1	0	0	0	0	0	0	0	0	0	0	3	0	0
1	1	1	1	0	0	0	0	0	0	0	0	111	88	96	90	99	25	35.9	3	0	0	2	0	0	0	0	0	0	3	0	0	1	0	0	0
1	1	1	1	0	1	0	0	0	1	0	0	120	80	93	72	96	20	36.8	3	0	0	1	0	0	0	0	0	0	0	0	0	0	0	0	0
1	1	1	1	0	1	0	0	0	1	0	0	150	90	110	80	97	20	39.2	5	0	0	1	2	1	0	0	0	0	0	0	0	2	0	0	3
1	0	0	1	0	0	0	0	0	0	0	0	100	60	73	77	99	16	37.1	3	1	0	1	0	0	0	0	0	0	0	0	0	0	2	0	0
1	1	1	1	0	0	0	0	0	0	0	0	120	80	93	76	91	20	38.9	12	0	0	1	2	1	0	0	0	0	0	3	0	1	0	0	3
1	1	0	1	0	0	0	0	0	0	1	1	154	94	114	104	98	18	36.6	7	0	1	1	0	0	1	1	1	0	0	0	0	0	0	1	0
0	0	0	0	0	0	0	1	0	0	0	0	120	80	93	78	95	18	36.6	3	0	0	1	0	0	0	0	0	0	0	1	0	0	0	0	0
1	1	1	0	0	0	1	0	0	0	1	0	115	60	78	118	96	15	36.4	7	0	2	1	0	0	1	1	1	0	0	0	0	0	0	2	0
1	0	0	0	0	1	0	0	0	1	0	0	116	78	91	85	98	12	36.5	3	0	0	0	0	0	0	0	0	0	0	0	0	0	0	0	0
1	1	0	0	0	0	0	0	0	0	1	1	100	60	73	64	98	20	36.3	0	1	0	1	0	0	0	0	0	0	0	0	0	0	2	0	0
1	0	1	0	0	0	1	0	0	0	0	0	110	70	83	63	98	20	36.3	5	0	0	1	0	0	0	0	0	0	0	0	0	0	1	0	0
1	1	1	0	0	0	1	0	0	0	1	0	90	50	63	60	89	22	37.9	6	1	0	2	0	0	0	0	0	0	2	3	0	0	3	0	0
0	1	0	0	0	0	0	0	0	0	0	0	100	60	73	72	97	8	36.3	12	1	0	2	0	0	0	0	0	0	3	0	0	0	2	0	0
1	1	0	0	0	0	0	0	0	0	0	1	140	90	107	88	98	20	36.6	2	0	0	1	0	0	0	0	0	0	0	0	0	0	0	0	0
0	1	0	0	0	0	0	0	1	0	0	0	100	75	83	113	99	24	37	10	1	2	2	0	2	1	2	0	1	2	0	0	0	2	2	3
0	1	1	1	0	0	0	1	0	0	0	0	130	90	103	89	96	20	36.7	5	0	0	1	0	0	0	0	0	0	0	0	0	0	0	0	0
0	1	0	0	0	0	0	0	1	0	0	0	74	32	46	71	100	15	36	15	2	0	1	0	3	1	1	1	0	0	0	0	1	3	0	3
0	0	1	0	1	0	1	0	0	1	0	0	134	104	114	72	48	17	35.2	18	0	0	1	0	3	1	1	1	0	0	3	0	1	0	0	3
1	0	1	1	0	0	0	1	0	0	0	0	120	80	93	66	98	20	36.7	5	0	0	1	0	1	0	0	0	0	0	0	0	0	0	0	3
1	1	1	0	0	0	0	0	0	0	0	0	85	59	68	114	83	34	36.6	10	1	2	3	0	1	0	0	0	0	3	3	0	0	3	2	3
0	0	0	0	0	0	0	0	0	0	0	0	110	70	83	70	98	20	36.5	3	0	0	1	0	0	0	0	0	0	0	0	0	0	1	0	0
1	0	0	0	0	0	0	0	0	0	0	0	120	80	93	75	97	20	36.2	0	0	0	1	0	0	0	0	0	0	0	0	0	0	0	0	0
1	1	1	0	0	1	0	0	1	1	0	0	127	80	96	112	94	26	38.3	12	0	2	2	0	2	1	2	0	1	3	1	0	1	0	2	3
0	0	0	0	0	0	0	0	0	0	1	0	130	80	97	78	98	20	37.3	2	0	0	1	0	0	0	0	0	0	0	0	0	0	0	0	0
1	1	1	1	0	1	0	1	0	1	0	1	139	75	96	74	99	20	36.2	2	0	0	1	0	0	0	0	0	0	0	0	0	0	0	0	0
1	1	0	0	0	0	0	0	0	0	0	0	150	90	110	80	98	20	37.1	3	0	0	1	0	0	0	0	0	0	0	0	0	0	0	0	0
0	0	1	1	0	1	0	1	0	1	0	0	120	80	93	82	95	18	37	6	0	0	1	0	0	0	0	0	0	0	1	0	0	0	0	0
0	0	1	1	0	1	0	1	0	1	0	0	130	80	97	74	98	20	36.4	12	0	0	1	0	2	1	2	0	1	0	0	0	0	0	0	3
1	1	1	0	0	0	0	0	0	0	0	0	160	90	113	88	98	20	37.1	11	0	0	1	0	2	1	2	0	1	0	0	0	0	0	0	3
0	0	1	0	0	0	0	0	0	0	0	0	171	92	118	92	96	18	37.3	8	0	0	1	0	1	0	0	0	0	0	0	0	0	0	1	3
0	1	0	0	0	0	0	0	0	0	0	0	160	90	113	91	94	20	39.5	2	0	0	1	2	0	0	0	0	0	0	1	0	2	0	1	0
0	0	0	0	0	0	0	0	0	0	0	0	100	52	68	55	96	14	36.3	7	1	0	0	0	1	0	0	0	0	0	0	0	0	2	0	3
1	1	0	0	1	0	0	0	0	1	0	0	125	78	94	89	100	28	37.9	12	0	0	2	0	3	1	2	0	1	3	0	0	0	0	0	3
1	1	0	0	0	0	0	0	0	0	0	0	140	80	100	132	81	22	36.4	17	0	3	2	0	3	1	2	0	1	2	3	0	0	0	3	3
1	0	0	0	0	0	0	1	0	0	1	1	122	76	91	81	96	20	37	0	0	0	1	0	0	0	0	0	0	0	0	0	0	0	0	0
0	0	1	0	0	0	1	0	0	0	0	0	90	60	70	46	100	20	37.1	4	1	1	1	0	0	0	0	0	0	0	0	0	0	3	1	0
0	1	1	0	0	0	0	0	0	0	0	0	150	70	97	72	96	20	37.2	9	0	0	1	0	2	1	2	0	1	0	0	0	0	0	0	3
1	1	1	0	0	0	1	0	0	0	0	0	120	70	87	76	100	20	36.5	3	0	0	1	0	0	0	0	0	0	0	0	0	0	0	0	0
0	1	0	0	0	0	0	0	0	0	0	0	70	50	57	97	90	22	37	10	3	0	2	0	1	0	0	0	0	2	3	0	0	3	1	3
1	0	0	0	0	0	0	0	0	0	0	1	160	100	120	72	94	20	37.2	12	0	0	1	0	3	1	1	1	0	0	1	0	0	0	0	3
0	0	1	0	0	0	0	0	0	0	0	0	65	37	46	36	83	19	36.2	18	3	2	1	0	3	1	1	1	0	0	3	0	0	3	3	3
1	0	0	0	0	0	0	0	0	0	0	1	120	70	87	106	100	20	36	9	0	1	1	0	2	1	2	0	1	0	0	0	1	0	1	3
1	1	0	1	0	0	0	0	0	0	0	0	114	57	76	142	98	32	38.9	15	0	3	3	2	3	1	2	0	1	3	0	0	1	0	3	3
1	0	1	0	0	0	0	0	0	0	0	1	130	80	97	86	97	20	36.9	9	0	0	1	0	0	0	0	0	0	0	0	0	0	0	0	0
0	0	1	0	0	0	0	0	0	0	0	0	120	80	93	100	96	20	36.9	7	0	0	1	0	1	0	0	0	0	0	0	0	0	0	1	3
0	0	1	0	0	0	0	0	0	0	0	0	120	60	80	98	98	20	37.3	5	0	0	1	0	0	0	0	0	0	0	0	0	0	0	1	0
1	1	1	0	0	0	1	0	0	0	0	0	110	60	77	62	94	13	35.8	18	0	0	0	0	3	1	1	1	0	0	1	0	1	1	0	3
1	1	1	0	0	0	0	0	0	0	0	0	104	56	72	59	100	16	36.7	12	0	0	1	0	2	1	2	0	1	0	0	0	0	1	0	3
0	0	0	0	0	0	0	0	0	0	0	1	110	70	83	88	97	20	32.6	0	0	0	1	2	0	0	0	0	0	0	0	0	3	1	0	0
0	0	0	0	0	0	0	0	0	0	0	0	88	56	67	96	96	16	36.7	16	1	0	1	0	3	1	2	0	1	0	0	0	0	3	1	3
0	1	0	0	0	0	0	0	0	0	0	0	130	80	97	94	98	20	37.4	9	0	0	1	0	2	0	0	0	0	0	0	0	0	0	1	3
0	1	1	0	0	0	0	0	0	0	0	0	130	70	90	78	100	20	37.3	9	0	0	1	0	1	0	0	0	0	0	0	0	0	0	0	3
0	0	0	0	0	0	0	0	0	0	0	0	110	70	83	78	96	20	36.4	13	0	0	1	0	0	0	0	0	0	0	0	0	0	1	0	0
1	0	0	0	0	0	0	1	0	0	0	0	150	90	110	121	99	24	36.9	9	0	2	2	0	3	0	0	0	0	2	0	0	0	0	2	3
1	0	0	0	0	0	0	0	0	0	0	0	120	70	87	98	99	22	37.1	12	0	0	2	0	0	0	0	0	0	2	0	0	0	0	1	0
1	1	0	0	0	0	0	0	0	0	0	1	109	87	94	83	97	21	36.9	2	0	0	2	0	0	0	0	0	0	2	0	0	0	1	0	0
1	1	0	0	0	0	0	0	0	0	1	1	140	90	107	110	96	25	37.4	6	0	1	2	0	1	0	0	0	0	3	0	0	0	0	1	3
1	1	0	0	0	0	0	0	0	0	1	0	140	80	100	60	98	20	37.8	2	0	0	1	0	0	0	0	0	0	0	0	0	0	0	0	0
0	1	0	0	0	0	1	0	0	0	0	0	103	39	60	84	100	38	37.2	16	0	0	3	0	3	1	2	0	1	3	0	0	0	1	0	3
1	1	1	1	0	0	0	0	0	0	0	0	136	80	99	53	95	19	36.4	3	0	0	1	0	0	0	0	0	0	0	1	0	0	0	0	0
0	0	0	0	0	0	0	0	0	0	0	0	140	90	107	73	96	18	36.9	2	0	0	1	0	0	0	0	0	0	0	0	0	0	0	0	0
1	1	0	0	0	0	0	0	1	0	0	0	104	62	76	96	88	19	38.3	9	0	0	1	0	0	0	0	0	0	0	3	0	1	1	1	0
0	1	0	0	0	1	1	0	0	0	0	0	133	83	100	107	100	23	37.9	11	0	1	2	0	2	1	2	0	1	2	0	0	0	0	1	3
1	0	1	0	0	1	0	0	0	0	0	0	140	70	93	92	96	20	37.2	11	0	0	1	0	2	0	0	0	0	0	0	0	0	0	1	3
1	1	1	0	0	0	0	0	0	0	0	0	110	70	83	114	93	26	36.8	10	0	2	2	0	1	0	0	0	0	3	2	0	0	1	2	3
1	1	1	0	0	0	0	0	0	0	0	0	80	71	74	88	97	25	37.3	6	2	0	2	0	0	0	0	0	0	3	0	0	0	3	0	0
0	0	0	0	0	0	0	0	0	0	1	0	140	90	107	66	96	18	36.7	1	0	0	1	0	1	0	0	0	0	0	0	0	0	0	0	3
0	0	1	0	0	0	0	0	0	0	0	0	120	80	93	68	98	20	36.5	5	0	0	1	0	0	0	0	0	0	0	0	0	0	0	0	0
1	0	0	0	0	0	1	0	0	0	1	1	100	60	73	68	98	20	36.5	8	1	0	1	0	2	1	2	0	1	0	0	0	0	2	0	3
0	1	0	0	0	0	0	0	0	0	0	0	150	90	110	110	95	24	37.2	6	0	1	2	0	2	0	0	0	0	2	1	0	0	0	1	3
1	0	0	0	0	0	0	0	1	0	1	1	75	55	62	114	99	24	36.9	1	2	2	2	0	0	1	1	1	0	2	0	0	0	3	2	0
0	0	0	0	0	0	0	0	0	0	0	0	134	112	119	52	76	15	35.8	18	0	0	1	0	3	1	1	1	0	0	3	0	1	0	0	3
1	0	1	0	1	0	0	0	0	1	1	0	110	70	83	123	92	13	38.7	18	0	2	0	2	3	1	2	0	1	0	2	0	1	1	2	3
1	1	1	0	0	0	0	0	0	0	0	0	130	90	103	80	97	20	36.7	9	0	0	1	0	1	0	0	0	0	0	0	0	0	0	0	3
1	0	0	0	0	0	0	0	0	0	1	0	100	60	73	76	99	18	36.7	3	1	0	1	0	0	0	0	0	0	0	0	0	0	2	0	0
1	0	0	0	0	0	0	0	0	0	0	0	130	80	97	72	100	20	36.5	13	0	0	1	0	2	1	2	0	1	0	0	0	0	0	0	3
0	0	1	0	0	0	0	0	0	0	0	0	100	60	73	68	98	20	36.7	3	1	0	1	0	0	0	0	0	0	0	0	0	0	2	0	0
0	1	1	1	0	0	1	0	0	0	0	0	130	80	97	197	79	28	40.4	3	0	3	2	2	0	1	1	1	0	3	3	0	2	0	3	0
1	1	0	0	0	0	1	0	0	0	1	0	160	90	113	81	97	24	37	6	0	0	2	0	0	0	0	0	0	2	0	0	0	0	0	0
0	1	1	1	0	0	0	0	0	0	0	0	168	89	115	98	97	22	37.2	7	0	0	2	0	1	0	0	0	0	2	0	0	0	0	1	3
1	1	1	0	0	0	1	0	0	0	0	0	110	70	83	70	96	20	37.3	16	0	0	1	0	3	1	1	1	0	0	0	0	0	1	0	3
1	1	1	1	0	0	0	0	0	0	0	0	96	62	73	130	96	29	37.5	12	1	3	2	0	2	1	2	0	1	3	0	0	0	2	2	3
0	1	0	0	0	0	1	0	0	0	0	0	124	95	105	75	100	25	37.1	3	0	0	2	0	1	0	0	0	0	3	0	0	0	0	0	3
0	1	0	0	0	0	0	0	0	0	0	0	130	83	99	94	98	20	37.2	3	0	0	1	0	0	0	0	0	0	0	0	0	0	0	1	0
0	1	1	0	0	0	1	0	0	0	1	0	110	70	83	78	96	20	36.7	5	0	0	1	0	1	0	0	0	0	0	0	0	0	1	0	3
1	1	1	1	0	0	0	0	0	0	1	0	230	129	163	87	91	22	37.6	15	2	0	2	0	3	1	2	0	1	2	3	0	0	3	0	3
0	0	1	0	0	1	0	0	0	0	0	0	90	44	59	71	100	10	36.4	8	1	0	0	0	1	0	0	0	0	1	0	0	0	3	0	3
0	0	1	0	0	0	0	0	0	0	1	0	120	70	87	82	98	20	36.5	0	0	0	1	0	0	0	0	0	0	0	0	0	0	0	0	0
0	0	1	0	0	0	0	0	1	0	1	0	130	80	97	62	94	20	36.5	12	0	0	1	0	3	1	1	1	0	0	1	0	0	0	0	3
1	1	0	1	0	0	0	0	0	0	0	0	130	70	90	78	96	20	36.6	12	0	0	1	0	2	1	2	0	1	0	0	0	0	0	0	3
1	0	0	0	0	0	0	0	0	0	0	0	100	60	73	95	97	12	36	5	1	0	0	0	1	0	0	0	0	0	0	0	1	2	1	3
0	1	0	0	0	0	1	0	0	0	0	0	142	72	95	75	95	12	36	2	0	0	0	0	0	0	0	0	0	0	1	0	1	0	0	0
0	0	0	0	0	0	1	0	0	0	0	0	137	89	105	99	100	20	36.6	8	0	0	1	0	2	0	0	0	0	0	0	0	0	0	1	3
0	0	0	0	0	1	1	0	0	0	0	0	100	60	73	70	95	20	36.3	9	1	0	1	0	2	1	2	0	1	0	1	0	0	2	0	3
1	0	0	0	0	0	0	0	1	0	1	0	130	82	98	110	96	16	37.3	2	0	1	1	0	0	1	1	1	0	0	0	0	0	0	1	0
1	0	1	0	0	0	0	0	0	0	0	0	113	57	76	54	100	26	35.9	6	0	0	2	0	0	0	0	0	0	3	0	0	1	0	0	0
0	0	1	0	0	0	0	0	0	0	0	1	110	70	83	70	96	20	36.6	3	0	0	1	0	0	0	0	0	0	0	0	0	0	1	0	0
1	1	1	1	0	0	0	0	0	0	0	0	235	95	142	96	95	20	37.3	5	2	0	1	0	3	1	2	0	1	0	1	0	0	3	1	3
1	1	1	0	0	0	1	0	0	0	1	1	110	70	83	88	98	18	37.1	6	0	0	1	0	0	0	0	0	0	0	0	0	0	1	0	0
1	0	1	1	0	0	0	0	0	0	1	1	140	90	107	84	98	20	36.7	3	0	0	1	0	0	0	0	0	0	0	0	0	0	0	0	0
1	0	0	0	0	0	0	0	0	0	0	0	120	80	93	88	95	20	37.4	12	0	0	1	0	2	1	2	0	1	0	1	0	0	0	0	3
0	0	1	0	0	0	0	0	0	0	0	0	100	60	73	128	86	5	38.9	16	1	2	2	2	3	1	2	0	1	3	3	0	1	2	2	3
0	1	1	1	0	0	0	0	0	0	0	0	120	70	87	87	97	20	37.1	3	0	0	1	0	0	0	0	0	0	0	0	0	0	0	0	0
0	1	1	0	0	0	0	0	0	0	0	0	88	47	61	125	97	14	35	13	1	2	0	0	2	1	2	0	1	0	0	0	3	3	2	3
1	1	0	0	0	0	0	0	0	0	0	0	170	100	123	100	95	18	36.6	7	0	0	1	0	0	1	1	1	0	0	1	0	0	0	1	0
0	0	0	0	1	0	0	0	0	1	0	0	70	40	50	71	96	20	36.6	6	3	0	1	0	0	0	0	0	0	0	0	0	0	3	0	0
1	1	0	0	0	0	0	0	0	0	1	0	130	80	97	80	98	20	37.1	0	0	0	1	0	0	0	0	0	0	0	0	0	0	0	0	0
1	1	1	1	1	0	1	0	0	1	0	1	69	30	43	140	96	22	36.6	10	3	3	2	0	1	0	0	0	0	2	0	0	0	3	3	3
1	1	1	1	0	0	0	0	0	0	0	1	130	90	103	78	98	20	36.6	5	0	0	1	0	0	0	0	0	0	0	0	0	0	0	0	0
1	0	0	1	0	0	0	0	0	0	0	0	150	90	110	108	99	22	36.3	7	0	1	2	0	1	0	0	0	0	2	0	0	0	0	1	3
1	0	0	0	0	1	0	0	0	0	0	0	110	70	83	72	98	18	36.5	0	0	0	1	0	0	0	0	0	0	0	0	0	0	1	0	0
0	1	1	1	0	0	1	1	0	0	0	0	140	90	107	97	98	20	36.8	17	0	0	1	0	3	1	2	0	1	0	0	0	0	0	1	3
1	0	1	0	0	0	0	0	0	0	0	0	140	70	93	83	98	20	36.4	5	0	0	1	0	0	0	0	0	0	0	0	0	0	0	0	0
0	0	0	0	0	0	1	0	0	0	0	0	110	70	83	76	96	20	36.4	0	0	0	1	0	2	1	2	0	1	0	0	0	0	1	0	3
0	1	0	0	0	0	0	0	0	0	1	0	110	70	83	78	98	20	36.9	0	0	0	1	0	0	0	0	0	0	0	0	0	0	1	0	0
0	0	0	0	0	1	0	0	0	1	0	0	130	80	97	100	97	20	36.4	10	0	0	1	0	1	0	0	0	0	0	0	0	0	0	1	3
0	1	0	0	0	0	0	0	0	0	0	0	140	100	113	78	98	20	37.2	0	0	0	1	0	0	0	0	0	0	0	0	0	0	0	0	0
1	0	0	0	0	0	1	0	0	0	0	0	120	70	87	86	95	20	37	8	0	0	1	0	1	0	0	0	0	0	1	0	0	0	0	3
1	0	0	0	0	0	1	0	0	0	0	0	110	60	77	78	94	20	36.4	7	0	0	1	0	0	0	0	0	0	0	1	0	0	1	0	0
1	0	0	0	0	0	0	0	0	0	1	0	100	80	87	73	98	20	36.4	2	1	0	1	0	0	0	0	0	0	0	0	0	0	2	0	0
1	0	0	0	0	0	0	0	0	0	1	0	110	70	83	74	96	18	36.7	4	0	0	1	0	1	0	0	0	0	0	0	0	0	1	0	3
1	0	1	1	0	0	0	0	0	0	0	1	110	70	83	72	98	20	36.6	5	0	0	1	0	0	0	0	0	0	0	0	0	0	1	0	0
1	1	1	0	0	0	0	0	0	0	1	1	140	80	100	110	95	22	37.3	15	0	1	2	0	3	1	2	0	1	2	1	0	0	0	1	3
1	0	0	0	0	0	0	0	0	0	0	0	90	50	63	90	100	20	36	18	1	0	1	0	3	1	2	0	1	0	0	0	1	3	0	3
1	1	1	1	0	0	0	0	0	0	0	0	130	80	97	84	95	20	36.4	3	0	0	1	0	0	0	0	0	0	0	1	0	0	0	0	0
0	1	1	0	0	0	0	0	0	0	0	0	140	90	107	80	100	20	37.5	14	0	0	1	0	2	1	2	0	1	0	0	0	0	0	0	3
0	1	1	0	0	0	0	0	0	0	0	0	150	90	110	88	99	20	38.9	15	0	0	1	2	3	1	2	0	1	0	0	0	1	0	0	3
0	1	1	1	0	0	1	0	0	0	0	0	130	80	97	98	93	20	37.9	18	0	0	1	0	3	1	2	0	1	0	2	0	0	0	1	3
1	0	0	0	0	1	1	0	0	0	1	1	130	90	103	70	97	20	36.9	5	0	0	1	0	0	0	0	0	0	0	0	0	0	0	0	0
1	1	0	0	0	0	0	0	0	0	0	1	150	94	113	72	98	20	36.9	3	0	0	1	0	0	0	0	0	0	0	0	0	0	0	0	0
1	0	0	0	0	0	0	0	0	0	0	0	120	80	93	72	99	20	37.3	0	0	0	1	0	0	0	0	0	0	0	0	0	0	0	0	0
0	0	1	0	0	0	1	0	0	0	0	0	122	94	103	80	100	20	37	8	0	0	1	0	1	0	0	0	0	0	0	0	0	0	0	3
0	1	1	1	0	0	0	0	0	0	0	0	130	70	90	110	96	20	37.6	13	0	1	1	0	2	1	2	0	1	0	0	0	0	0	1	3
1	0	1	0	0	0	0	0	0	0	0	1	140	80	100	72	95	20	36.7	3	0	0	1	0	0	0	0	0	0	0	1	0	0	0	0	0
0	0	1	0	0	0	0	0	0	0	0	0	100	74	83	66	96	21	36.4	9	1	0	2	0	1	0	0	0	0	2	0	0	0	2	0	3
1	1	0	0	0	0	1	0	0	0	0	0	120	80	93	120	97	20	37.3	4	0	2	1	0	1	0	0	0	0	0	0	0	0	0	2	3
1	1	0	1	0	0	0	0	0	0	0	0	130	70	90	60	99	18	37.1	3	0	0	1	0	0	0	0	0	0	0	0	0	0	0	0	0
1	1	1	1	0	1	0	1	0	0	0	0	150	70	97	76	97	18	36.6	8	0	0	1	0	1	0	0	0	0	0	0	0	0	0	0	3
0	0	1	0	0	0	0	0	0	0	0	0	120	80	93	80	98	20	37.1	8	0	0	1	0	0	0	0	0	0	0	0	0	0	0	0	0
0	1	1	0	0	0	0	0	0	0	0	0	150	100	117	82	93	20	36.8	5	0	0	1	0	0	0	0	0	0	0	2	0	0	0	0	0
1	1	0	0	0	0	0	0	0	0	1	1	140	80	100	72	96	20	36.2	0	0	0	1	0	2	1	2	0	1	0	0	0	0	0	0	3
1	0	0	0	0	0	0	0	1	0	0	0	114	68	83	103	92	33	36.6	7	0	1	3	0	0	1	1	1	0	3	2	0	0	0	1	0
0	1	1	0	0	0	0	0	0	0	0	0	113	63	80	61	98	19	36.6	10	0	0	1	0	0	0	0	0	0	0	0	0	0	0	0	0
1	1	0	1	1	0	0	0	0	1	0	0	125	60	82	70	97	14	36.6	6	0	0	0	0	0	0	0	0	0	0	0	0	0	0	0	0
1	0	0	0	0	0	0	0	0	0	1	1	120	80	93	78	96	20	37.1	0	0	0	1	0	3	1	2	0	1	0	0	0	0	0	0	3
0	1	0	0	0	0	0	0	0	0	0	0	112	81	91	82	97	17	36.6	15	0	0	1	0	0	1	2	0	1	0	0	0	0	0	0	0
1	0	1	0	0	0	0	0	0	0	1	0	165	102	123	73	94	18	36.4	15	0	0	1	0	3	1	1	1	0	0	1	0	0	0	0	3
0	1	0	0	0	0	1	0	0	0	0	0	120	80	93	70	96	20	36.8	6	0	0	1	0	1	0	0	0	0	0	0	0	0	0	0	3
0	1	0	0	0	0	1	0	0	0	0	0	96	59	71	115	94	20	37.2	5	1	2	1	0	1	0	0	0	0	0	1	0	0	2	2	3
1	1	0	0	0	0	1	0	0	0	0	0	110	60	77	92	97	20	36.8	5	0	0	1	0	0	0	0	0	0	0	0	0	0	1	1	0
1	0	0	0	0	0	0	0	0	0	1	0	120	80	93	78	96	20	36.6	3	0	0	1	0	1	0	0	0	0	0	0	0	0	0	0	3
0	1	1	0	0	0	0	0	0	0	0	0	144	61	89	106	87	23	37.8	18	0	1	2	0	3	1	2	0	1	2	3	0	0	0	1	3
1	0	1	1	0	0	0	0	0	0	1	1	110	60	77	58	95	20	36.7	5	0	0	1	0	0	0	0	0	0	0	1	0	0	1	0	0
0	1	1	0	1	0	1	0	0	1	0	0	120	80	93	61	97	20	36.5	9	0	0	1	0	1	0	0	0	0	0	0	0	0	0	0	3
1	1	1	0	0	0	0	1	0	0	1	1	120	60	80	95	96	20	37	3	0	0	1	0	0	0	0	0	0	0	0	1	0	0	1	0
1	0	1	1	0	0	0	1	1	0	0	0	150	110	123	120	90	25	36.8	3	0	2	2	0	0	1	1	1	0	3	3	0	0	0	2	0
1	0	0	0	0	0	0	0	0	0	0	0	130	80	97	80	96	20	36.4	11	0	0	1	0	1	0	0	0	0	0	0	0	0	0	0	3
1	0	0	0	0	0	0	0	0	0	0	0	130	80	97	82	96	20	37	14	0	0	1	0	3	1	2	0	1	0	0	0	0	0	0	3
0	0	1	0	1	0	1	1	0	1	0	0	120	70	87	76	98	18	37.3	6	0	0	1	0	0	0	0	0	0	0	0	0	0	0	0	0
1	1	1	0	0	0	0	0	0	0	1	1	138	75	96	73	96	20	37	7	0	0	1	0	0	0	0	0	0	0	0	0	0	0	0	0
1	0	1	1	0	0	0	0	0	0	0	0	113	51	72	99	98	18	36.5	18	0	0	1	0	3	1	2	0	1	0	0	0	0	0	1	3
0	1	1	0	0	0	0	1	0	0	0	0	105	61	76	62	97	10	34.8	7	0	0	0	2	1	0	0	0	0	1	0	0	3	1	0	3
0	0	0	0	0	0	0	0	0	0	0	0	120	80	93	82	98	20	37.1	2	0	0	1	0	0	0	0	0	0	0	0	0	0	0	0	0
1	0	0	1	0	0	0	0	0	0	1	0	120	80	93	80	86	18	37.4	2	0	0	1	0	0	0	0	0	0	0	3	0	0	0	0	0
1	0	1	1	0	0	0	0	0	0	0	0	140	80	100	78	96	20	36.6	5	0	0	1	0	0	0	0	0	0	0	0	0	0	0	0	0
1	1	1	1	0	0	0	0	0	0	0	0	110	70	83	72	96	18	37.2	6	0	0	1	0	0	0	0	0	0	0	0	0	0	1	0	0
1	0	0	0	0	0	0	0	0	0	1	0	160	90	113	98	82	26	36.7	0	0	0	2	0	0	0	0	0	0	3	3	0	0	0	1	0
0	1	1	0	0	0	0	1	0	0	0	0	110	70	83	80	94	20	37.7	9	0	0	1	0	1	0	0	0	0	0	1	0	0	1	0	3
1	0	1	1	0	1	0	1	0	1	0	1	100	60	73	65	83	20	37.6	10	1	0	1	0	2	1	2	0	1	0	3	0	0	2	0	3
0	0	0	1	0	0	0	0	0	0	0	0	120	80	93	64	98	20	36.5	5	0	0	1	0	0	0	0	0	0	0	0	0	0	0	0	0
1	1	0	0	0	0	0	0	0	0	1	1	100	60	73	80	96	18	36.6	4	1	0	1	0	0	0	0	0	0	0	0	0	0	2	0	0
0	0	0	0	0	0	0	0	0	0	0	0	120	80	93	78	96	20	36.8	4	0	0	1	0	1	0	0	0	0	0	0	0	0	0	0	3
1	0	0	0	0	0	0	0	0	0	0	0	140	80	100	82	95	20	37.3	13	0	0	1	0	3	1	2	0	1	0	1	0	0	0	0	3
1	0	1	0	0	0	0	0	0	0	0	1	86	59	68	122	100	20	37.6	12	1	2	1	0	2	1	2	0	1	0	0	0	0	3	2	3
1	0	0	0	0	0	0	0	1	0	0	1	140	80	100	78	99	20	36.8	11	0	0	1	0	3	1	1	1	0	0	0	0	0	0	0	3
0	1	0	0	0	0	0	0	0	0	0	0	140	80	100	90	98	20	36.4	5	0	0	1	0	0	0	0	0	0	0	0	0	0	0	0	0
1	1	0	0	0	0	0	0	0	0	0	0	130	80	97	76	98	20	36.5	7	0	0	1	0	0	0	0	0	0	0	0	0	0	0	0	0
1	0	1	1	1	0	1	0	0	1	0	0	130	81	97	99	97	18	37	5	0	0	1	0	0	0	0	0	0	0	0	0	0	0	1	0
0	1	1	0	0	0	0	0	1	0	1	0	120	80	93	78	98	19	36.8	6	0	0	1	0	0	0	0	0	0	0	0	0	0	0	0	0
1	0	0	0	0	0	0	0	0	0	0	1	130	80	97	60	97	20	36.2	4	0	0	1	0	0	0	0	0	0	0	0	0	0	0	0	0
1	1	0	0	0	0	1	0	1	0	0	0	120	70	87	80	94	20	36.7	12	0	0	1	0	3	1	1	1	0	0	1	0	0	0	0	3
1	0	0	0	0	0	0	0	0	0	0	0	130	90	103	90	98	20	37.6	0	0	0	1	0	0	0	0	0	0	0	0	0	0	0	0	0
1	0	0	0	0	0	0	0	0	0	0	0	120	90	100	88	97	20	36.6	3	0	0	1	0	0	0	0	0	0	0	0	0	0	0	0	0
0	1	1	1	0	0	1	0	0	0	0	0	121	74	90	80	96	20	36.6	5	0	0	1	0	0	0	0	0	0	0	0	0	0	0	0	0
1	1	0	0	1	0	0	0	0	1	0	0	120	80	93	88	98	20	36.4	17	0	0	1	0	3	1	2	0	1	0	0	0	0	0	0	3
1	0	0	1	0	0	0	0	0	0	0	0	170	90	117	94	95	20	36.3	7	0	0	1	0	0	0	0	0	0	0	1	0	0	0	1	0
1	0	0	0	0	0	0	0	1	0	0	0	119	76	90	109	94	20	36.3	6	0	1	1	0	0	1	1	1	0	0	1	0	0	0	1	0
1	0	0	0	0	0	0	0	0	0	1	1	110	80	90	88	96	20	36.4	2	0	0	1	0	0	0	0	0	0	0	0	0	0	1	0	0
1	1	1	0	0	0	0	0	0	0	0	0	179	106	130	138	96	32	39.2	3	0	3	3	2	0	1	1	1	0	3	0	0	2	0	3	0
1	0	1	1	0	0	0	0	0	0	0	0	90	50	63	87	97	24	37.6	17	1	0	2	0	3	1	2	0	1	2	0	0	0	3	0	3
0	1	1	0	0	0	0	0	0	0	0	0	159	99	119	83	99	18	36.7	8	0	0	1	0	0	0	0	0	0	0	0	0	0	0	0	0
1	1	1	1	0	0	0	0	1	0	1	1	146	112	123	97	100	20	36.8	10	0	0	1	0	3	0	0	0	0	0	0	0	0	0	1	3
1	1	1	1	0	0	0	0	1	0	1	1	130	80	97	88	97	20	37.7	11	0	0	1	0	2	1	2	0	1	0	0	0	0	0	0	3
1	0	0	0	0	0	0	0	0	0	1	0	120	80	93	112	100	22	37	8	0	2	2	0	2	1	2	0	1	2	0	0	0	0	2	3
1	1	1	0	0	0	0	0	0	0	0	0	130	80	97	76	98	20	36.8	7	0	0	1	0	0	0	0	0	0	0	0	0	0	0	0	0
0	0	1	1	1	0	0	1	0	1	0	0	110	60	77	78	97	20	36.8	7	0	0	1	0	1	0	0	0	0	0	0	0	0	1	0	3
0	0	1	1	0	0	0	0	0	0	1	0	150	90	110	88	97	20	37.3	3	0	0	1	0	0	0	0	0	0	0	0	0	0	0	0	0
1	0	0	0	0	0	0	0	0	0	1	1	190	120	143	80	96	20	36.4	14	0	0	1	0	2	1	2	0	1	0	0	0	0	0	0	3
0	0	1	0	0	0	0	1	0	0	0	0	127	67	87	71	96	15	35.1	8	0	0	1	0	1	0	0	0	0	0	0	0	1	0	0	3
1	1	1	0	0	0	0	0	1	0	0	0	70	40	50	128	97	20	37.2	7	3	2	1	0	0	1	1	1	0	0	0	0	0	3	2	0
0	0	0	0	0	0	0	0	0	0	0	0	120	80	93	80	98	18	36.9	5	0	0	1	0	0	0	0	0	0	0	0	0	0	0	0	0
1	0	0	0	0	0	0	0	0	0	0	0	120	90	100	122	97	24	37.2	6	0	2	2	0	0	1	1	1	0	2	0	0	0	0	2	0
0	1	0	0	0	0	0	0	0	0	1	0	190	130	150	80	97	20	37.1	11	0	0	1	0	3	1	1	1	0	0	0	0	0	0	0	3
0	0	0	0	0	0	0	0	0	1	0	0	120	70	87	74	98	20	37	0	0	0	1	0	0	0	0	0	0	0	0	0	0	0	0	0
0	0	0	1	0	0	0	0	0	0	0	0	80	50	60	122	78	18	36.6	7	2	2	1	0	1	0	0	0	0	0	3	1	0	3	2	3
1	0	0	0	0	0	0	0	0	0	1	1	103	67	79	90	91	27	36.1	3	0	0	2	0	0	0	0	0	0	3	3	0	0	1	0	0
0	0	1	1	0	0	1	1	0	0	0	1	150	80	103	89	100	21	37.2	11	0	0	2	0	2	1	2	0	1	2	0	0	0	0	0	3
0	0	0	1	0	0	0	0	0	0	0	0	110	60	77	74	98	20	36.5	5	0	0	1	0	0	0	0	0	0	0	0	0	0	1	0	0
0	1	1	0	0	1	1	0	0	0	0	0	120	100	107	90	99	20	37.7	8	0	0	1	0	0	0	0	0	0	0	0	0	0	0	0	0
1	1	1	0	0	0	0	0	1	0	0	0	110	70	83	100	93	20	36.6	7	0	0	1	0	0	0	0	0	0	0	2	0	0	1	1	0
0	0	1	0	0	0	0	1	0	0	0	0	120	60	80	124	62	18	36.6	14	0	2	1	0	2	1	2	0	1	0	3	0	0	0	2	3
1	0	1	0	0	0	0	0	0	0	0	0	114	86	95	59	97	20	36.7	2	0	0	1	0	0	0	0	0	0	0	0	0	0	0	0	0
1	1	1	1	0	0	0	0	0	0	0	0	120	80	93	80	99	20	37.2	3	0	0	1	0	0	0	0	0	0	0	0	0	0	0	0	0
[truncated: 3,475 more rows]
